# Supplementary material for: Transposable elements in Rosaceae: insights into genome evolution, expression dynamics, and syntenic gene regulation
Source: Hortic Res. 2024 Apr 26;11(6):uhae118. doi: 10.1093/hr/uhae118 (PMC11197308; doi:10.1093/hr/uhae118)
Supplement: Web_Material_uhae118 [file web_material_uhae118.zip]

Archive with 6 entries (6 files):
- FigS1.pdf
- FigS2.pdf
- Supplementary Data 1 genomes.xlsx
- Supplementary Data 2 RNA-Seq.xlsx
- Supplementary Data 3 Syntenic DEGs and proximal genetic elements.xlsx
- Supplementary Data 4 LTR-RTs expression.xlsx
