# Supplementary material for: Transposable elements in Rosaceae: insights into genome evolution, expression dynamics, and syntenic gene regulation
Source: Hortic Res. 2024 Apr 26;11(6):uhae118. doi: 10.1093/hr/uhae118 (PMC11197308; doi:10.1093/hr/uhae118)
Supplement: Web_Material_uhae118 [file web_material_uhae118.zip › Supplementary Data 1 genomes.xlsx]

## Sheet: Sheet1
Species	Source	Resource
Malus domestica cv. HFTH1	GDR	Malus_x_domestica_HFTH1_v1.0.a1.fasta.gz
Malus domestica cv. GDDH13	GDR	GDDH13_1-1_formatted.fasta.gz
Malus domestica cv. Gala	GDR	Malus_domestica_Gala_haploid_v1.0.fasta.gz
Malus sieversii	GDR	Malus_sieversii_haploid_v1.0.fasta.gz
Malus sylvestris	GDR	Malus_sylvestris_haploid_v1.0.fasta.gz
Pyrus bretschneideri	NCBI	https://www.ncbi.nlm.nih.gov/datasets/genome/GCF_019419815.1/
Eriobotrya japonica	CNGB	https://ftp.cngb.org/pub/CNSA/data3/CNP0001531/CNS0315929/CNA0019283/Gtr.genome.fasta.gz
Crataegus pinnatifida	GDR	https://www.rosaceae.org/rosaceae_downloads/Crataegus_pinnatifida/hawthorn_v1/assembly/hawthorn.LG.fasta.gz
Prunus persica	GDR	Prunus persica Genome v2.0.a1
Prunus mume	GDR	https://www.rosaceae.org/rosaceae_downloads/Prunus_mume/pmume_Tortuosa_v1/assembly/Pmume.tuosa.HiC.fasta.gz
Gillenia trifoliata	CNGB	https://ftp.cngb.org/pub/CNSA/data3/CNP0001531/CNS0315929/CNA0019283/Gtr.genome.fasta.gz
Fragaria vesca	GDR	https://www.rosaceae.org/rosaceae_downloads/Fragaria_vesca/Fvesca-genome.v4.0.a1/assembly/Fragaria_vesca_v4.0.a1.fasta.gz
Rubus idaeus	GDR	https://www.rosaceae.org/rosaceae_downloads/Rubus_idaeus/Ridaeus_Anitra_v1/assembly/Anitra1161Contigs.fasta.gz
Dryas drummondii	CNGB	https://ftp.cngb.org/pub/gigadb/pub/10.5524/101001_102000/101047/Dryas_drummondii_v1.fa
