# Supplementary material for: Transposable elements in Rosaceae: insights into genome evolution, expression dynamics, and syntenic gene regulation
Source: Hortic Res. 2024 Apr 26;11(6):uhae118. doi: 10.1093/hr/uhae118 (PMC11197308; doi:10.1093/hr/uhae118)
Supplement: Web_Material_uhae118 [file web_material_uhae118.zip › Supplementary Data 2 RNA-Seq.xlsx]

## Sheet: Sheet1
Species	SRR	Source	Tissue	Note
Malus domestica cv. Gala	SRR12030811	NCBI	fruit	Fruit-DAF17-1
Malus domestica cv. Gala	SRR12030810	NCBI	fruit	Fruit-DAF17-2
Malus domestica cv. Gala	SRR12030791	NCBI	fruit	Fruit-DAF17-3
Malus domestica cv. Gala	SRR12030790	NCBI	fruit	Fruit-DAF29-1
Malus domestica cv. Gala	SRR12030789	NCBI	fruit	Fruit-DAF29-2
Malus domestica cv. Gala	SRR12030788	NCBI	fruit	Fruit-DAF29-3
Malus domestica cv. Gala	SRR12030787	NCBI	fruit	Fruit-DAF36-1
Malus domestica cv. Gala	SRR12030786	NCBI	fruit	Fruit-DAF36-2
Malus domestica cv. Gala	SRR12030821	NCBI	fruit	Fruit-DAF36-3
Malus domestica cv. Gala	SRR12030820	NCBI	fruit	Fruit-DAF43-1
Malus domestica cv. Gala	SRR12030819	NCBI	fruit	Fruit-DAF43-2
Malus domestica cv. Gala	SRR12030818	NCBI	fruit	Fruit-DAF43-3
Malus domestica cv. Gala	SRR12030817	NCBI	fruit	Fruit-DAF50-1
Malus domestica cv. Gala	SRR12030816	NCBI	fruit	Fruit-DAF50-2
Malus domestica cv. Gala	SRR12030815	NCBI	fruit	Fruit-DAF50-3
Malus domestica cv. Gala	SRR12030814	NCBI	fruit	Fruit-DAF57-1
Malus domestica cv. Gala	SRR12030813	NCBI	fruit	Fruit-DAF57-2
Malus domestica cv. Gala	SRR12030812	NCBI	fruit	Fruit-DAF57-3
Malus domestica cv. Gala	SRR12030810	NCBI	fruit	Fruit-DAF64-1
Malus domestica cv. Gala	SRR12030809	NCBI	fruit	Fruit-DAF64-2
Malus domestica cv. Gala	SRR12030808	NCBI	fruit	Fruit-DAF64-3
Malus domestica cv. Gala	SRR12030807	NCBI	fruit	Fruit-DAF71-1
Malus domestica cv. Gala	SRR12030806	NCBI	fruit	Fruit-DAF71-2
Malus domestica cv. Gala	SRR12030805	NCBI	fruit	Fruit-DAF71-3
Malus domestica cv. Gala	SRR12030804	NCBI	fruit	Fruit-DAF85-1
Malus domestica cv. Gala	SRR12030803	NCBI	fruit	Fruit-DAF85-2
Malus domestica cv. Gala	SRR12030802	NCBI	fruit	Fruit-DAF85-3
Malus domestica cv. Gala	SRR12030801	NCBI	fruit	Fruit-DAF99-1
Malus domestica cv. Gala	SRR12030799	NCBI	fruit	Fruit-DAF99-2
Malus domestica cv. Gala	SRR12030798	NCBI	fruit	Fruit-DAF99-3
Malus domestica cv. Gala	SRR12030797	NCBI	fruit	Fruit-DAF113-1
Malus domestica cv. Gala	SRR12030796	NCBI	fruit	Fruit-DAF113-2
Malus domestica cv. Gala	SRR12030795	NCBI	fruit	Fruit-DAF113-3
Malus domestica cv. Gala	SRR12030794	NCBI	fruit	Fruit-DAF127-1
Malus domestica cv. Gala	SRR12030793	NCBI	fruit	Fruit-DAF127-2
Malus domestica cv. Gala	SRR12030792	NCBI	fruit	Fruit-DAF127-3
Malus domestica cv. Gala	SRR20171492	NCBI	flower bud	NA
Malus domestica cv. Gala	SRR20171493	NCBI	terminal bud in quarter-inch green stage	NA
Malus domestica cv. Gala	SRR20171494	NCBI	actively growing roots from tissue culture	NA
Malus domestica cv. Gala	SRR20171495	NCBI	leaves undergoing cell expansion	NA
Malus domestica cv. Gala	SRR17382501	NCBI	leaves	Untreated 'Gala'cell, repeat 1
Malus domestica cv. Gala	SRR17382500	NCBI	leaves	Untreated 'Gala'cell, repeat 2
Malus domestica cv. Gala	SRR17382499	NCBI	leaves	Untreated 'Gala'cell, repeat 3
Malus domestica cv. Gala	SRR17382498	NCBI	leaves	Treatment 1 of'Gala'cell, repeat 1
Malus domestica cv. Gala	SRR17382497	NCBI	leaves	Treatment 1 of'Gala'cell, repeat 2
Malus domestica cv. Gala	SRR17382496	NCBI	leaves	Treatment 1 of'Gala'cell, repeat 3
Malus domestica cv. Gala	SRR17382495	NCBI	leaves	Treatment 2 of'Gala'cell, repeat 1
Malus domestica cv. Gala	SRR17382494	NCBI	leaves	Treatment 2 of'Gala'cell, repeat 2
Malus domestica cv. Gala	SRR17382492	NCBI	leaves	Treatment 2 of'Gala'cell, repeat 3
Malus domestica cv. Gala	SRR17382491	NCBI	leaves	Treatment 3 of'Gala'cell, repeat 1
Malus domestica cv. Gala	SRR17382490	NCBI	leaves	Treatment 3 of'Gala'cell, repeat 2
Malus domestica cv. Gala	SRR17382489	NCBI	leaves	Treatment 3 of'Gala'cell, repeat 3
Malus domestica cv. GDDH13	SRR3384919	NCBI	fruit	4 week after full bloom
Malus domestica cv. GDDH13	SRR3384923	NCBI	fruit	5 week after full bloom
Malus domestica cv. GDDH13	SRR3384918	NCBI	fruit	6 week after full bloom
Malus domestica cv. GDDH13	SRR3384917	NCBI	fruit	8 week after full bloom
Malus domestica cv. GDDH13	SRR3384916	NCBI	fruit	10 week after full bloom
Malus domestica cv. GDDH13	SRR3384915	NCBI	fruit	12 week after full bloom
Malus domestica cv. GDDH13	SRR3384914	NCBI	fruit	14 week after full bloom
Malus domestica cv. GDDH13	SRR3384913	NCBI	fruit	16 week after full bloom
Malus domestica cv. GDDH13	SRR3384912	NCBI	fruit	18 week after full bloom
