# Supplementary material for: Transposable elements in Rosaceae: insights into genome evolution, expression dynamics, and syntenic gene regulation
Source: Hortic Res. 2024 Apr 26;11(6):uhae118. doi: 10.1093/hr/uhae118 (PMC11197308; doi:10.1093/hr/uhae118)
Supplement: Web_Material_uhae118 [file web_material_uhae118.zip › Supplementary Data 3 Syntenic DEGs and proximal genetic elements.xlsx]

## Sheet: Fig5C
TE_00006299_DNA/DTA	Mgde00G1000600	Yellow background refers to syntenic differentially expressed genes
Mdg_06g001530	Mgde00G1000700
Mdg_06g001540	Mgde00G1000800
Mdg_01g016940	Mgde00G1002500
Mdg_01g016950	Mgde00G1002600
TE_00007143_DNA/DTH	Mgde00G1002700
Mdg_07g022050	Mgde00G1002500
Mdg_07g022060	Mgde00G1002600
Mdg_07g022070	Mgde00G1002700
Mdg_07g022110	Mgde00G1003500
Mdg_07g022120	Mgde00G1003600
TE_00008027_MITE/DTM	TE_00003517_MITE/DTM
Mdg_01g017160	Mgde00G1005100
Mdg_01g017170	Mgde00G1005200
Mdg_01g017180	TE_00004172_LTR/Copia
Mdg_10g024600	TE_00003167_MITE/DTH
Mdg_10g024610	Mgde00G1007100
Mdg_10g024620	TE_00006026_LTR/Copia
Mdg_08g016260	TE_00006026_LTR/Copia
Mdg_08g016270	Mgde00G1007200
Mdg_08g016280	TE_00003724_LTR/Copia
Mdg_03g007710	Mgde00G1012700
Mdg_03g007720	Mgde00G1012800
TE_00007591_LTR/Gypsy	Mgde00G1012900
Mdg_11g009360	Chr00:1714310..1715129_DNA/DTA
Mdg_11g009370	Mgde00G1013700
Mdg_11g009380	Mgde00G1013800
TE_00008925_LTR/Gypsy	Mgde00G1028500
Mdg_15g031010	Mgde00G1028600
chr15:40643269..40648079_DNA/DTM	TE_00006671_LTR/unknown
chr3:11806727..11819017_LTR/Gypsy	Mgde00G1032500
Mdg_03g011140	Mgde00G1032600
TE_00002285_MITE/DTH	TE_00007270_LTR/Gypsy
Mdg_01g008400	Mgde00G1035900
Mdg_01g008410	Mgde00G1036000
chr1:18444682..18444802_MITE/DTM	Chr00:6400111..6400231_MITE/DTM
chr1:18444682..18444802_MITE/DTM	Chr00:6400111..6400231_MITE/DTM
Mdg_01g008420	Mgde00G1036100
Mdg_01g008430	TE_00003539_DNA/DTM
Mdg_15g003170	Mgde00G1037400
Mdg_15g003180	Mgde00G1037500
chr15:2177438..2182307_LTR/Copia	Mgde00G1037600
Mdg_08g003310	Mgde00G1037700
Mdg_08g003320	Mgde00G1038100
Mdg_08g003330	Mgde00G1038200
Mdg_08g003260	TE_00003220_LTR/unknown
Mdg_08g003270	Mgde00G1038400
Mdg_08g003280	Mgde00G1038500
Mdg_15g003020	Mgde00G1039500
Mdg_15g003030	Mgde00G1039600
Mdg_15g003040	Mgde00G1039900
Mdg_05g006010	Mgde00G1039900
Mdg_05g006020	Mgde00G1040000
Mdg_05g006030	Mgde00G1040100
Mdg_15g025490	Mgde00G1044400
Mdg_15g025500	Mgde00G1044500
TE_00006469_MITE/DTM	TE_00007410_MITE/DTM
Mdg_15g025460	TE_00007410_MITE/DTM
Mdg_15g025470	Mgde00G1044800
Mdg_15g025480	TE_00005595_LTR/unknown
Mdg_10g017350	Mgde00G1060400
Mdg_10g017360	Mgde00G1060500
Mdg_10g017370	Mgde00G1060600
TE_00004103_MITE/DTM	Mgde00G1060900
Mdg_05g017370	Mgde00G1061000
Mdg_05g017380	Mgde00G1061100
Mdg_10g017390	Mgde00G1060900
Mdg_10g017400	Mgde00G1061000
Mdg_10g017410	Mgde00G1061100
Mdg_12g015810	Mgde00G1061800
Mdg_12g015820	Mgde00G1061900
TE_00006466_MITE/DTM	Mgde00G1062000
Mdg_13g005690	Mgde00G1080900
Mdg_13g005700	Mgde00G1081000
Mdg_13g005710	Mgde00G1081100
Mdg_02g000220	Mgde00G1087700
Mdg_02g000230	Mgde00G1087800
chr2:240510..241900_DNA/DTA	Mgde00G1087900
TE_00007690_MITE/DTM	Mgde00G1089800
Mdg_11g021990	Mgde00G1089900
Mdg_11g022000	Mgde00G1090000
Mdg_10g026400	Mgde00G1095300
Mdg_10g026410	Mgde00G1095400
Mdg_10g026420	Mgde00G1095500
Mdg_10g026360	Mgde00G1095800
Mdg_10g026370	Mgde00G1095900
Mdg_10g026380	Mgde00G1096000
Mdg_10g026350	Mgde00G1095900
Mdg_10g026360	Mgde00G1096000
Mdg_10g026370	TE_00006671_LTR/unknown
Mdg_07g007470	Mgde00G1097800
Mdg_07g007480	Mgde00G1098000
TE_00003851_LTR/unknown	Mgde00G1098100
chr7:8255172..8271044_LTR/Gypsy	Mgde00G1098200
Mdg_07g007440	Mgde00G1098300
Mdg_07g007450	TE_00009656_LTR/Gypsy
Mdg_05g024130	Chr00:21451958..21452794_DNA/DTA
Mdg_05g024140	Mgde00G1101200
Mdg_05g024150	Mgde00G1101300
Mdg_15g016620	Mgde00G1109800
Mdg_15g016630	Mgde00G1109900
Mdg_15g016640	TE_00006072_LTR/Gypsy
Mdg_05g028320	Mgde00G1115800
Mdg_05g028330	Mgde00G1115900
Mdg_05g028340	Mgde00G1116000
TE_00002474_LTR/Gypsy	Mgde00G1116100
Mdg_10g026150	Mgde00G1116200
Mdg_10g026160	Mgde00G1116300
Mdg_17g005040	Mgde00G1124700
Mdg_17g005050	Mgde00G1124900
TE_00008937_MITE/DTM	TE_00004418_MITE/DTM
Mdg_09g004560	TE_00004418_MITE/DTM
Mdg_09g004570	Mgde00G1125100
Mdg_09g004580	TE_00004418_MITE/DTM
TE_00008937_MITE/DTM	TE_00004418_MITE/DTM
Mdg_17g005060	Mgde00G1125100
TE_00008937_MITE/DTM	TE_00004418_MITE/DTM
TE_00008937_MITE/DTM	TE_00004418_MITE/DTM
Mdg_17g005070	Mgde00G1125200
Mdg_17g005080	Mgde00G1125300
Mdg_17g005070	Mgde00G1125200
Mdg_17g005080	Mgde00G1125300
Mdg_17g005090	Mgde00G1125400
Mdg_09g004600	Mgde00G1125300
Mdg_09g004610	Mgde00G1125400
Mdg_09g004620	Mgde00G1125500
Mdg_16g000260	Mgde00G1126700
Mdg_16g000270	Mgde00G1126800
Mdg_16g000280	Mgde00G1126900
Mdg_17g004940	TE_00006186_LTR/Copia
Mdg_17g004950	Mgde00G1130600
Mdg_17g004960	Mgde00G1130700
Mdg_17g004980	TE_00003685_LTR/Copia
Mdg_17g004990	Mgde00G1130900
Mdg_17g005000	Mgde00G1131000
Mdg_03g025270	TE_00003374_LTR/unknown
Mdg_03g025280	Mgde00G1140200
chr3:35944358..35947125_DNA/DTC	Mgde00G1140300
Mdg_03g025290	Mgde00G1140300
Mdg_03g025300	Mgde00G1140400
Mdg_03g025310	Mgde00G1140500
Mdg_01g001180	Mgde01G1000900
Mdg_01g001190	Mgde01G1001000
TE_00009562_DNA/DTH	TE_00009532_DNA/DTA
Mdg_01g001240	Mgde01G1009600
Mdg_01g001250	Mgde01G1009700
TE_00008337_LTR/Copia	Chr01:5802850..5812631_LTR/unknown
Mdg_01g001590	Mgde01G1013400
Mdg_01g001600	Mgde01G1013500
Mdg_01g001610	Chr01:6529884..6531089_DNA/DTA
TE_00004071_LTR/unknown	TE_00006186_LTR/Copia
Mdg_01g001870	Mgde01G1016100
TE_00007391_DNA/DTA	TE_00003836_LTR/unknown
Mdg_15g030020	TE_00006186_LTR/Copia
Mdg_15g030030	Mgde01G1016100
TE_00008320_MITE/DTH	TE_00003836_LTR/unknown
Mdg_15g029950	TE_00003323_DNA/DTM
Mdg_15g029960	Mgde01G1017700
Mdg_15g029970	TE_00009626_DNA/DTH
Mdg_01g002830	Mgde01G1024500
Mdg_01g002840	Mgde01G1024600
TE_00008832_LTR/unknown	Mgde01G1024700
TE_00007784_MITE/DTM	Mgde01G1025300
Mdg_08g015950	Mgde01G1025400
Mdg_08g015960	TE_00003590_LTR/Gypsy
Mdg_08g015980	TE_00006906_MITE/DTM
Mdg_08g015990	Mgde01G1025800
Mdg_08g016000	Mgde01G1025900
TE_00004973_LTR/Gypsy	Mgde01G1027400
Mdg_08g016070	Mgde01G1027500
Mdg_08g016080	Mgde01G1027600
Mdg_15g033190	Mgde01G1029000
Mdg_15g033200	Mgde01G1029100
Mdg_15g033210	TE_00002421_DNA/DTA
Mdg_15g028990	Mgde01G1030600
Mdg_15g029000	Mgde01G1030700
Mdg_15g029010	TE_00006671_LTR/unknown
TE_00005733_LTR/Copia	Chr01:11142613..11152125_LTR/Gypsy
Mdg_15g033360	Mgde01G1031700
Mdg_15g033370	Mgde01G1032000
Mdg_08g016310	TE_00005116_LTR/Copia
Mdg_08g016320	Mgde01G1032400
Mdg_08g016330	Mgde01G1032500
TE_00008367_LTR/Copia	Chr01:11604821..11614580_LTR/unknown
Mdg_15g033590	Mgde01G1033700
Mdg_15g033600	Mgde01G1033800
TE_00002951_MITE/DTM	TE_00003959_MITE/DTM
Mdg_01g004100	Mgde01G1035100
Mdg_01g004110	Mgde01G1035200
Mdg_08g016770	Chr01:12136061..12140228_DNA/DTC
Mdg_08g016780	Mgde01G1036200
Mdg_08g016790	TE_00007820_LTR/Copia
Mdg_15g028590	Chr01:12136061..12140228_DNA/DTC
Mdg_15g028600	Mgde01G1036200
chr15:32201504..32201651_MITE/DTM	TE_00007820_LTR/Copia
TE_00002577_LTR/unknown	Chr01:12136061..12140228_DNA/DTC
Mdg_15g033740	Mgde01G1036200
TE_00008880_LTR/Gypsy	TE_00007820_LTR/Copia
chr15:32062343..32075432_LTR/Gypsy	Mgde01G1036400
Mdg_15g028560	Mgde01G1036500
TE_00007352_LTR/Gypsy	TE_00008780_DNA/DTH
Mdg_01g004210	Mgde01G1036600
Mdg_01g004220	Mgde01G1036700
Mdg_01g004230	Mgde01G1036800
TE_00007104_LTR/Gypsy	TE_00006409_LTR/Gypsy
Mdg_01g004250	Mgde01G1037100
TE_00003344_DNA/DTM	TE_00002218_DNA/DTM
Mdg_08g016930	TE_00006409_LTR/Gypsy
Mdg_08g016940	Mgde01G1037100
TE_00006969_MITE/DTM	TE_00002218_DNA/DTM
Mdg_15g034560	Mgde01G1038500
Mdg_15g034570	Mgde01G1038600
Mdg_15g034580	Chr01:13441179..13442776_DNA/DTM
Mdg_01g004680	Mgde01G1040600
Mdg_01g004690	Mgde01G1040700
Mdg_01g004700	Mgde01G1040800
chr15:30455072..30455192_MITE/DTM	Mgde01G1041200
Mdg_15g027920	Mgde01G1041300
Mdg_15g027930	Mgde01G1041400
TE_00002793_MITE/DTM	TE_00008676_LTR/Copia
Mdg_08g018470	Mgde01G1045500
TE_00002105_LTR/Copia	Mgde01G1045600
TE_00005814_DNA/DTC	TE_00001023_DNA/DTA
Mdg_01g005120	Mgde01G1045700
TE_00006450_MITE/DTM	Mgde01G1045800
TE_00005467_LTR/Gypsy	TE_00001023_DNA/DTA
Mdg_15g027590	Mgde01G1045700
TE_00009350_LTR/Gypsy	Mgde01G1045800
TE_00007121_DNA/DTA	TE_00007403_DNA/DTA
Mdg_01g005140	Mgde01G1045900
Mdg_01g005150	Mgde01G1046000
chr1:14349054..14352926_DNA/DTC	TE_00006181_LTR/unknown
Mdg_01g005400	Mgde01G1048000
TE_00001288_DNA/DTM	Mgde01G1048300
TE_00002656_DNA/DTM	Mgde01G1049200
Mdg_07g011230	Mgde01G1049300
Mdg_07g011240	Mgde01G1049500
Mdg_01g005590	Mgde01G1049600
Mdg_01g005600	Mgde01G1049700
Mdg_01g005610	Mgde01G1050000
Mdg_07g012570	Mgde01G1054700
Mdg_07g012580	Mgde01G1054800
TE_00009132_DNA/DTH	Mgde01G1054900
Mdg_07g012560	Mgde01G1054800
Mdg_07g012570	Mgde01G1054900
Mdg_07g012580	Mgde01G1055000
TE_00008713_LTR/unknown	Mgde01G1054900
Mdg_14g010160	Mgde01G1055000
Mdg_14g010170	TE_00004955_MITE/DTM
Mdg_01g006060	Mgde01G1055100
Mdg_01g006070	Mgde01G1055200
Mdg_01g006080	Mgde01G1055300
Mdg_01g017660	Mgde01G1055100
Mdg_01g017670	Mgde01G1055200
Mdg_01g017680	Mgde01G1055300
TE_00007853_MITE/DTM	TE_00002085_MITE/DTM
Mdg_06g008300	Mgde01G1055400
Mdg_06g008310	Mgde01G1055500
Mdg_01g017910	Mgde01G1059100
Mdg_01g017920	Mgde01G1059200
Mdg_01g017930	Mgde01G1059300
Mdg_06g008600	Mgde01G1059900
Mdg_06g008610	Mgde01G1060200
TE_00005922_MITE/DTM	Mgde01G1060300
Mdg_07g012260	Mgde01G1061400
Mdg_07g012270	Mgde01G1061500
chr7:19041784..19043184_DNA/DTA	Mgde01G1061600
TE_00003491_DNA/DTH	TE_00005665_LTR/Copia
Mdg_01g006940	Mgde01G1068900
Mdg_01g006950	Mgde01G1069000
Mdg_14g010960	TE_00005665_LTR/Copia
Mdg_14g010970	Mgde01G1068900
Mdg_14g010980	Mgde01G1069000
Mdg_06g009090	Mgde01G1069000
Mdg_06g009100	Mgde01G1069100
Mdg_06g009110	Mgde01G1069200
Mdg_01g018280	Mgde01G1070200
Mdg_01g018290	Mgde01G1070300
Mdg_01g018300	Mgde01G1070400
chr6:18844120..18844912_DNA/DTA	Mgde01G1070200
Mdg_06g009180	Mgde01G1070300
Mdg_06g009190	Mgde01G1070400
Mdg_07g023510	Mgde01G1070200
Mdg_07g023520	Mgde01G1070300
Mdg_07g023530	Mgde01G1070400
TE_00003964_DNA/DTH	Mgde01G1070300
Mdg_01g007080	Mgde01G1070400
Mdg_01g007090	Mgde01G1070500
chr6:18872726..18885184_LTR/Gypsy	Mgde01G1070300
Mdg_06g009250	Mgde01G1070400
Mdg_06g009260	Mgde01G1070500
TE_00004336_LTR/Gypsy	Mgde01G1070300
Mdg_07g011760	Mgde01G1070400
TE_00006790_MITE/DTM	Mgde01G1070500
Mdg_14g011160	Mgde01G1070300
Mdg_14g011170	Mgde01G1070400
Mdg_14g011180	Mgde01G1070500
Mdg_01g007270	Mgde01G1073100
Mdg_01g007280	Mgde01G1073200
Mdg_01g007290	Mgde01G1073300
Mdg_07g012800	TE_00005601_LTR/Copia
Mdg_07g012810	Mgde01G1073900
TE_00004402_DNA/DTA	TE_00002345_MITE/DTM
Mdg_07g012870	Mgde01G1074500
Mdg_07g012880	Mgde01G1074600
Mdg_07g012890	TE_00003567_MITE/DTM
chr7:20137345..20137492_MITE/DTM	TE_00006608_LTR/unknown
Mdg_07g012910	Mgde01G1074800
Mdg_07g012920	Mgde01G1075000
Mdg_01g007450	Mgde01G1075400
Mdg_01g007460	Mgde01G1075500
Mdg_01g007470	Mgde01G1075600
Mdg_07g013000	Mgde01G1075900
Mdg_07g013010	Mgde01G1076000
Mdg_07g013020	Mgde01G1076100
Mdg_07g013020	Mgde01G1076000
Mdg_07g013030	Mgde01G1076100
chr7:20344245..20346688_DNA/DTA	TE_00003424_DNA/DTM
Mdg_07g013080	TE_00004436_MITE/DTM
Mdg_07g013090	Mgde01G1076500
TE_00007808_MITE/DTM	TE_00002141_LTR/unknown
TE_00006311_LTR/Copia	TE_00002141_LTR/unknown
Mdg_07g013110	Mgde01G1076900
Mdg_07g013120	Mgde01G1077000
Mdg_07g013150	TE_00009579_DNA/DTA
Mdg_07g013160	Mgde01G1077400
Mdg_07g013170	Mgde01G1077500
Mdg_01g007740	Chr01:18617285..18617462_MITE/DTM
Mdg_01g007750	Mgde01G1079000
Mdg_01g007760	Mgde01G1079100
chr7:20778708..20784679_LTR/unknown	Chr01:18617285..18617462_MITE/DTM
Mdg_07g013280	Mgde01G1079000
Mdg_07g013290	Mgde01G1079100
TE_00002609_MITE/DTM	TE_00002638_DNA/DTH
Mdg_07g013420	Mgde01G1080500
Mdg_07g013430	Mgde01G1080600
Mdg_07g013450	Mgde01G1080700
Mdg_07g013460	Mgde01G1080800
Mdg_07g013470	TE_00008198_LTR/Copia
Mdg_07g013560	TE_00002082_MITE/DTM
Mdg_07g013570	Mgde01G1082700
Mdg_07g013580	TE_00004228_MITE/DTM
Mdg_07g024760	Mgde01G1084000
Mdg_07g024770	Mgde01G1084100
TE_00007481_MITE/DTH	Mgde01G1084300
TE_00006344_DNA/DTA	TE_00005476_DNA/DTA
Mdg_01g008460	Mgde01G1086700
Mdg_01g008470	TE_00006954_MITE/DTM
TE_00002610_DNA/DTH	TE_00005476_DNA/DTA
Mdg_07g013980	Mgde01G1086700
TE_00004563_LTR/Copia	TE_00006954_MITE/DTM
Mdg_01g019820	TE_00009656_LTR/Gypsy
Mdg_01g019830	Mgde01G1087900
chr1:30289234..30289447_MITE/DTM	Mgde01G1088100
Mdg_01g008610	Mgde01G1087900
Mdg_01g008620	Mgde01G1088100
chr1:18853975..18854871_DNA/DTA	TE_00008900_LTR/Gypsy
Mdg_06g011560	Mgde01G1087900
Mdg_06g011570	Mgde01G1088100
TE_00009470_DNA/DTM	TE_00008900_LTR/Gypsy
Mdg_07g014060	Mgde01G1087900
Mdg_07g014070	Mgde01G1088100
TE_00005044_LTR/Gypsy	TE_00008900_LTR/Gypsy
TE_00003962_MITE/DTM	Mgde01G1088800
Mdg_01g008820	Mgde01G1088900
Mdg_01g008830	Mgde01G1089000
Mdg_01g019920	Mgde01G1088800
Mdg_01g019930	Mgde01G1088900
Mdg_01g019940	Mgde01G1089000
TE_00007690_MITE/DTM	Mgde01G1088800
Mdg_07g025160	Mgde01G1088900
Mdg_07g025170	Mgde01G1089000
Mdg_07g014250	TE_00007187_LTR/Copia
Mdg_07g014260	Mgde01G1089300
Mdg_07g014270	TE_00005987_DNA/DTH
TE_00003720_DNA/DTH	TE_00005987_DNA/DTH
Mdg_01g008850	Mgde01G1089400
Mdg_01g008860	Mgde01G1089500
TE_00003313_DNA/DTA	TE_00005987_DNA/DTH
Mdg_07g014290	Mgde01G1089400
Mdg_07g014300	Mgde01G1089500
Mdg_01g008870	TE_00003545_LTR/Copia
Mdg_01g008880	Mgde01G1089600
Mdg_01g008890	TE_00009622_LTR/unknown
TE_00003080_LTR/Copia	Mgde01G1089900
Mdg_01g008900	Mgde01G1090000
TE_00002609_MITE/DTM	Mgde01G1090100
Mdg_01g019960	Mgde01G1089900
Mdg_01g019970	Mgde01G1090000
Mdg_01g019980	Mgde01G1090100
chr1:19646035..19646662_DNA/DTT	Mgde01G1091700
Mdg_01g009030	Mgde01G1091800
Mdg_01g009040	Mgde01G1091900
Mdg_07g014630	TE_00004416_DNA/DTA
Mdg_07g014640	Mgde01G1098800
Mdg_07g014650	Mgde01G1098900
Mdg_01g009480	Mgde01G1099200
Mdg_01g009490	Mgde01G1099300
Mdg_01g009500	Mgde01G1099500
TE_00002577_LTR/Gypsy	Mgde01G1099800
Mdg_07g014730	Mgde01G1100100
Mdg_07g014740	Mgde01G1100200
Mdg_01g009560	Mgde01G1100100
Mdg_01g009570	Mgde01G1100200
Mdg_01g009580	TE_00007361_LTR/Gypsy
Mdg_07g014750	Mgde01G1100100
Mdg_07g014760	Mgde01G1100200
TE_00004817_LTR/Copia	TE_00007361_LTR/Gypsy
chr1:20274714..20275710_DNA/DTM	Chr01:21368611..21370463_DNA/DTM
Mdg_01g009590	Mgde01G1100600
Mdg_01g009600	Mgde01G1100700
TE_00004507_DNA/DTH	Chr01:21368611..21370463_DNA/DTM
Mdg_04g008940	Mgde01G1100600
Mdg_04g008950	Mgde01G1100700
TE_00006116_DNA/DTH	Chr01:21368611..21370463_DNA/DTM
Mdg_07g014780	Mgde01G1100600
Mdg_07g014790	Mgde01G1100700
TE_00007000_LTR/Copia	Chr01:21368611..21370463_DNA/DTM
Mdg_12g010710	Mgde01G1100600
Mdg_12g010720	Mgde01G1100700
Mdg_01g009660	Mgde01G1101600
Mdg_01g009670	Mgde01G1101700
Mdg_01g009680	Mgde01G1101800
Mdg_01g010080	Mgde01G1106800
Mdg_01g010090	Mgde01G1106900
TE_00007690_MITE/DTM	TE_00002564_MITE/DTM
chr4:16828288..16829026_DNA/DTA	Mgde01G1106800
Mdg_04g009580	Mgde01G1106900
chr4:16833580..16834154_MITE/DTH	TE_00002564_MITE/DTM
Mdg_07g015270	Mgde01G1106800
Mdg_07g015280	Mgde01G1106900
TE_00007188_MITE/DTM	TE_00002564_MITE/DTM
TE_00007337_DNA/DTA	Mgde01G1106800
Mdg_12g011320	Mgde01G1106900
Mdg_12g011330	TE_00002564_MITE/DTM
TE_00007188_MITE/DTM	TE_00002564_MITE/DTM
Mdg_07g015290	Mgde01G1107100
Mdg_07g015300	Mgde01G1107200
TE_00008208_DNA/DTA	Mgde01G1107900
Mdg_07g015380	Mgde01G1108000
TE_00008081_MITE/DTM	Mgde01G1108100
chr7:24356475..24369030_LTR/Gypsy	Mgde01G1108400
Mdg_07g015450	Mgde01G1108500
TE_00007262_DNA/DTH	TE_00008318_MITE/DTM
Mdg_12g011500	Mgde01G1108400
Mdg_12g011510	Mgde01G1108500
Mdg_12g011520	TE_00008318_MITE/DTM
TE_00007690_MITE/DTM	TE_00007590_LTR/Copia
Mdg_01g010280	Mgde01G1108900
Mdg_01g010290	Mgde01G1109000
Mdg_01g010310	Mgde01G1109600
Mdg_01g010320	Mgde01G1109700
Mdg_01g010330	TE_00008767_DNA/DTC
TE_00007679_LTR/unknown	TE_00008025_MITE/DTM
Mdg_07g015610	Mgde01G1110700
Mdg_07g015620	Mgde01G1110800
Mdg_01g010450	Mgde01G1110800
Mdg_01g010460	Mgde01G1110900
Mdg_01g010470	Mgde01G1111000
TE_00002932_DNA/DTA	Mgde01G1112200
Mdg_01g010720	Mgde01G1112300
TE_00003851_LTR/unknown	TE_00006954_MITE/DTM
Mdg_01g010800	Mgde01G1113300
Mdg_01g010810	Mgde01G1113400
Mdg_01g010820	Mgde01G1113500
Mdg_07g015970	Mgde01G1113300
Mdg_07g015980	Mgde01G1113400
TE_00004164_LTR/Gypsy	Mgde01G1113500
Mdg_12g012140	Mgde01G1113300
Mdg_12g012150	Mgde01G1113400
TE_00008157_DNA/DTA	Mgde01G1113500
TE_00007744_MITE/DTM	Mgde01G1113700
Mdg_07g016070	Mgde01G1113800
Mdg_07g016080	Mgde01G1113900
Mdg_07g016090	Mgde01G1114200
Mdg_07g016100	Mgde01G1114300
Mdg_07g016110	Mgde01G1114400
Mdg_04g010410	Mgde01G1114600
Mdg_04g010420	Mgde01G1114700
chr4:18709588..18716812_LTR/Copia	Mgde01G1114800
Mdg_04g010520	Mgde01G1115000
Mdg_04g010530	Mgde01G1115100
Mdg_04g010540	Mgde01G1115200
Mdg_12g012410	Mgde01G1115000
Mdg_12g012420	Mgde01G1115100
Mdg_12g012430	Mgde01G1115200
Mdg_07g016390	Mgde01G1117700
Mdg_07g016400	Mgde01G1117800
Mdg_07g016410	Mgde01G1117900
Mdg_03g009030	Mgde01G1118400
Mdg_03g009040	Mgde01G1118500
TE_00002609_MITE/DTM	TE_00006295_DNA/DTM
Mdg_11g010900	Mgde01G1118400
Mdg_11g010910	Mgde01G1118500
Mdg_11g010920	TE_00006295_DNA/DTM
TE_00003309_DNA/DTH	Mgde01G1118400
Mdg_12g012680	Mgde01G1118500
Mdg_12g012690	TE_00006295_DNA/DTM
Mdg_01g011590	Mgde01G1121900
Mdg_01g011600	Mgde01G1122000
Mdg_01g011610	Mgde01G1122100
Mdg_01g011610	Mgde01G1122100
Mdg_01g011620	Mgde01G1122200
Mdg_01g011630	Mgde01G1122300
TE_00009282_LTR/unknown	Mgde01G1122300
Mdg_01g011640	Mgde01G1122400
TE_00009008_DNA/DTC	Mgde01G1122500
TE_00007104_LTR/Gypsy	TE_00004986_MITE/DTM
Mdg_07g016850	Mgde01G1122900
Mdg_07g016860	TE_00002621_DNA/DTM
TE_00006375_LTR/Gypsy	TE_00002397_LTR/Gypsy
Mdg_01g011750	Mgde01G1124100
Mdg_01g011760	Mgde01G1124200
Mdg_01g011810	Mgde01G1125700
Mdg_01g011820	Mgde01G1125800
Mdg_01g011830	Mgde01G1125900
Mdg_07g017030	Mgde01G1125700
Mdg_07g017040	Mgde01G1125800
Mdg_07g017050	Mgde01G1125900
Mdg_01g011840	Mgde01G1126100
Mdg_01g011850	Mgde01G1126200
Mdg_01g011860	Mgde01G1126300
Mdg_01g013500	Mgde01G1132700
Mdg_01g013510	Mgde01G1132800
Mdg_01g013520	Mgde01G1132900
Mdg_07g017380	Mgde01G1135300
Mdg_07g017390	Mgde01G1135400
Mdg_07g017400	Mgde01G1135500
Mdg_11g008400	Mgde01G1136400
Mdg_11g008410	Mgde01G1136500
Mdg_11g008420	Mgde01G1136600
Mdg_04g011690	Mgde01G1136500
Mdg_04g011700	Mgde01G1136600
Mdg_04g011710	Mgde01G1136700
Mdg_11g008380	Mgde01G1136800
Mdg_11g008390	Mgde01G1136900
TE_00008914_DNA/DTH	Mgde01G1137000
Mdg_04g011930	Mgde01G1138800
Mdg_04g011940	Mgde01G1138900
Mdg_04g011950	TE_00001038_DNA/DTA
TE_00003261_LTR/Gypsy	TE_00006927_MITE/DTM
Mdg_11g008170	Mgde01G1139100
Mdg_11g008180	Mgde01G1139200
Mdg_03g007250	Mgde01G1139100
Mdg_03g007260	Mgde01G1139200
chr3:6873672..6886196_LTR/Gypsy	Mgde01G1139300
Mdg_11g008150	Mgde01G1139100
Mdg_11g008160	Mgde01G1139200
TE_00009095_LTR/Copia	Mgde01G1139300
Mdg_04g012020	Mgde01G1139600
Mdg_04g012030	Mgde01G1139700
Mdg_04g012040	Mgde01G1139800
Mdg_07g017650	Mgde01G1139600
Mdg_07g017660	Mgde01G1139700
Mdg_07g017670	Mgde01G1139800
chr12:21967459..21968282_DNA/DTH	Mgde01G1139600
Mdg_12g013950	Mgde01G1139700
Mdg_12g013960	Mgde01G1139800
chr1:23607815..23610793_LTR/Copia	TE_00003158_LTR/Gypsy
Mdg_01g012590	Mgde01G1141700
Mdg_01g012600	Mgde01G1141800
Mdg_07g017960	TE_00003158_LTR/Gypsy
Mdg_07g017970	Mgde01G1141700
chr7:27428900..27433381_DNA/DTC	Mgde01G1141800
Mdg_01g012590	Mgde01G1141700
Mdg_01g012600	Mgde01G1141800
Mdg_01g012610	Mgde01G1142000
Mdg_12g014660	Mgde01G1145000
Mdg_12g014670	Mgde01G1145100
Mdg_12g014680	Mgde01G1145200
Mdg_03g006550	Mgde01G1146400
Mdg_03g006560	Mgde01G1146500
TE_00007390_DNA/DTM	Mgde01G1146800
Mdg_04g013160	Mgde01G1146400
Mdg_04g013170	Mgde01G1146500
Mdg_04g013180	Mgde01G1146800
Mdg_07g018340	Mgde01G1146400
Mdg_07g018350	Mgde01G1146500
Mdg_07g018360	Mgde01G1146800
TE_00005740_DNA/DTA	Mgde01G1146400
Mdg_12g014910	Mgde01G1146500
Mdg_12g014920	Mgde01G1146800
Mdg_04g013170	Mgde01G1146500
Mdg_04g013180	Mgde01G1146800
Mdg_04g013190	Mgde01G1147000
Mdg_12g014920	Mgde01G1146500
Mdg_12g014930	Mgde01G1146800
TE_00005589_DNA/DTA	Mgde01G1147000
TE_00005126_MITE/DTM	Mgde01G1147100
Mdg_01g013090	Mgde01G1147200
Mdg_01g013100	Mgde01G1147300
Mdg_01g013130	Mgde01G1147700
Mdg_01g013140	Mgde01G1147800
Mdg_01g013150	Mgde01G1147900
Mdg_04g013180	Mgde01G1147700
Mdg_04g013190	Mgde01G1147800
Mdg_04g013200	Mgde01G1147900
chr7:28071164..28074426_DNA/DTC	Mgde01G1149600
Mdg_07g018540	Mgde01G1149700
TE_00005467_LTR/Gypsy	Mgde01G1149800
Mdg_01g013520	Mgde01G1152000
Mdg_01g013530	Mgde01G1152100
Mdg_01g013540	Mgde01G1152200
chr7:28793786..28798366_DNA/DTH	Mgde01G1152000
Mdg_07g019050	Mgde01G1152100
Mdg_07g019060	Mgde01G1152200
TE_00003891_LTR/Gypsy	Mgde01G1152200
Mdg_07g019070	Mgde01G1152300
Mdg_07g019080	Mgde01G1152400
Mdg_07g019070	Mgde01G1152300
Mdg_07g019080	Mgde01G1152400
TE_00003440_DNA/DTA	Mgde01G1152500
Mdg_07g019120	Mgde01G1153000
Mdg_07g019130	Mgde01G1153100
Mdg_07g019140	Mgde01G1153200
Mdg_01g013660	Mgde01G1153500
Mdg_01g013670	Mgde01G1153600
Mdg_01g013680	Mgde01G1153700
Mdg_04g013640	Mgde01G1153500
Mdg_04g013650	Mgde01G1153600
TE_00004751_MITE/DTM	Mgde01G1153700
Mdg_07g019180	Mgde01G1153500
Mdg_07g019190	Mgde01G1153600
TE_00004328_MITE/DTM	Mgde01G1153700
Mdg_01g013700	Mgde01G1154000
Mdg_01g013710	Mgde01G1154100
Mdg_01g013720	Mgde01G1154200
Mdg_04g013680	Mgde01G1154000
Mdg_04g013690	Mgde01G1154100
Mdg_04g013700	Mgde01G1154200
TE_00006894_LTR/unknown	Mgde01G1154000
Mdg_07g019220	Mgde01G1154100
Mdg_07g019230	Mgde01G1154200
Mdg_07g019220	Mgde01G1154100
Mdg_07g019230	Mgde01G1154200
Mdg_07g019240	Mgde01G1154300
TE_00002609_MITE/DTM	Mgde01G1154200
Mdg_01g013730	Mgde01G1154300
Mdg_01g013740	Mgde01G1154400
TE_00003082_DNA/DTM	Mgde01G1155000
Mdg_01g013800	Mgde01G1155100
chr1:24867214..24868987_DNA/DTM	Chr01:26320424..26322179_DNA/DTM
Mdg_07g019370	Mgde01G1156600
Mdg_07g019380	Mgde01G1156700
Mdg_07g019390	Mgde01G1156800
Mdg_04g014520	Mgde01G1157600
Mdg_04g014530	Mgde01G1157700
Mdg_04g014540	Mgde01G1157900
Mdg_12g016500	Mgde01G1157600
Mdg_12g016510	Mgde01G1157700
Mdg_12g016520	Mgde01G1157900
Mdg_04g014570	Mgde01G1158200
Mdg_04g014580	Mgde01G1158300
Mdg_04g014590	TE_00001953_MITE/DTM
Mdg_01g014030	Mgde01G1158600
Mdg_01g014040	Mgde01G1158700
TE_00007457_LTR/Copia	Mgde01G1158800
Mdg_01g014050	Mgde01G1158800
Mdg_01g014060	Mgde01G1158900
Mdg_01g014070	Mgde01G1159400
Mdg_07g019530	Mgde01G1158800
Mdg_07g019540	Mgde01G1158900
Mdg_07g019550	Mgde01G1159400
Mdg_11g004900	Mgde01G1158800
Mdg_11g004910	Mgde01G1158900
TE_00007116_DNA/DTA	Mgde01G1159400
Mdg_07g019580	Mgde01G1160100
Mdg_07g019590	Mgde01G1160300
TE_00004598_MITE/DTM	Mgde01G1160400
Mdg_04g014880	Mgde01G1160900
Mdg_04g014890	Mgde01G1161000
Mdg_04g014900	Mgde01G1161100
Mdg_01g014200	Mgde01G1161100
Mdg_01g014210	Mgde01G1161200
Mdg_01g014220	Mgde01G1161300
Mdg_07g019640	Mgde01G1161100
Mdg_07g019650	Mgde01G1161200
Mdg_07g019660	Mgde01G1161300
Mdg_01g014230	Mgde01G1161600
Mdg_01g014240	Mgde01G1161700
Mdg_01g014250	Mgde01G1161800
Mdg_11g005160	Mgde01G1161600
Mdg_11g005170	Mgde01G1161700
Mdg_11g005180	Mgde01G1161800
Mdg_12g017110	Mgde01G1161600
Mdg_12g017120	Mgde01G1161700
TE_00002753_LTR/Copia	Mgde01G1161800
Mdg_07g019710	Mgde01G1161900
Mdg_07g019720	Mgde01G1162000
Mdg_07g019730	Mgde01G1162100
Mdg_01g014260	Mgde01G1162000
Mdg_01g014270	Mgde01G1162100
Mdg_01g014280	Mgde01G1162200
TE_00002471_LTR/unknown	Mgde01G1163600
Mdg_01g014420	Mgde01G1163900
Mdg_01g014430	Mgde01G1164000
Mdg_07g019900	Mgde01G1165200
Mdg_07g019910	Mgde01G1165300
Mdg_07g019920	Mgde01G1165400
Mdg_01g014850	Mgde01G1168000
Mdg_01g014860	Mgde01G1168100
TE_00002475_DNA/DTH	Mgde01G1168200
Mdg_11g004330	Mgde01G1170300
Mdg_11g004340	Mgde01G1170400
Mdg_11g004350	TE_00006987_LTR/Copia
Mdg_01g015110	Mgde01G1172400
Mdg_01g015120	Mgde01G1172500
Mdg_01g015130	Mgde01G1172600
Mdg_04g015730	Mgde01G1172400
Mdg_04g015740	Mgde01G1172500
TE_00007316_LTR/unknown	Mgde01G1172600
chr11:3740718..3741625_DNA/DTM	Mgde01G1172400
Mdg_11g004200	Mgde01G1172500
Mdg_11g004210	Mgde01G1172600
Mdg_07g020660	Mgde01G1173300
Mdg_07g020670	Mgde01G1173400
Mdg_07g020680	Mgde01G1173500
Mdg_06g004770	Mgde01G1174300
Mdg_06g004780	Mgde01G1174400
Mdg_06g004790	Mgde01G1174500
Mdg_01g015290	Mgde01G1174400
Mdg_01g015300	Mgde01G1174500
Mdg_01g015310	Mgde01G1174600
Mdg_07g020730	TE_00005116_LTR/Copia
Mdg_07g020740	Mgde01G1175400
Mdg_07g020750	Mgde01G1175500
TE_00007690_MITE/DTM	TE_00003938_MITE/DTH
Mdg_01g015380	Mgde01G1175700
Mdg_01g015390	Mgde01G1176100
Mdg_07g021000	TE_00003024_LTR/Copia
Mdg_07g021010	Mgde01G1176900
chr7:30526524..30527422_DNA/DTH	TE_00004928_DNA/DTA
TE_00007361_LTR/Gypsy	TE_00007807_LTR/Copia
Mdg_06g005290	Mgde01G1177000
TE_00004201_DNA/DTC	Mgde01G1177100
Mdg_01g015510	Mgde01G1177600
Mdg_01g015520	Mgde01G1177700
Mdg_01g015530	Mgde01G1177800
Mdg_07g021080	Mgde01G1177800
Mdg_07g021090	Mgde01G1177900
Mdg_07g021100	TE_00004096_MITE/DTM
Mdg_07g021140	Mgde01G1179300
Mdg_07g021150	Mgde01G1179400
Mdg_07g021160	Mgde01G1179500
Mdg_01g015300	Mgde01G1180400
Mdg_01g015310	Mgde01G1180500
Mdg_01g015320	Mgde01G1180600
Mdg_01g015830	Mgde01G1181900
Mdg_01g015840	Mgde01G1182000
Mdg_01g015850	Mgde01G1182100
Mdg_01g016240	Mgde01G1184800
Mdg_01g016250	Mgde01G1184900
Mdg_01g016260	Mgde01G1185000
Mdg_07g021760	TE_00005138_MITE/DTM
Mdg_07g021770	Mgde01G1186200
TE_00009095_LTR/Copia	Mgde01G1186300
TE_00005467_LTR/Gypsy	Mgde01G1186400
Mdg_07g021780	Mgde01G1186500
Mdg_07g021790	Mgde01G1186600
TE_00008513_MITE/DTM	TE_00007222_MITE/DTM
Mdg_01g016530	Mgde01G1188000
Mdg_01g016540	Mgde01G1188100
TE_00005284_MITE/DTA	TE_00004122_MITE/DTA
Mdg_01g016590	Mgde01G1188700
TE_00005109_LTR/Copia	TE_00004476_LTR/Copia
TE_00003300_LTR/Copia	TE_00006634_LTR/Copia
Mdg_01g016920	Mgde01G1191100
Mdg_01g016930	Mgde01G1191200
Mdg_01g016940	TE_00003938_MITE/DTH
Mdg_01g016950	Mgde01G1191600
TE_00007143_DNA/DTH	Mgde01G1191700
Mdg_07g022050	TE_00003938_MITE/DTH
Mdg_07g022060	Mgde01G1191600
Mdg_07g022070	Mgde01G1191700
Mdg_07g022110	TE_00002564_MITE/DTM
Mdg_07g022120	Mgde01G1192100
TE_00008027_MITE/DTM	TE_00002913_DNA/DTH
Mdg_01g017160	Mgde01G1194200
Mdg_01g017170	Mgde01G1194300
Mdg_01g017180	Mgde01G1194400
Mdg_01g017180	Mgde01G1194500
Mdg_01g017190	Mgde01G1194600
chr1:27977827..27977974_MITE/DTM	Mgde01G1194700
Mdg_01g017220	Mgde01G1195700
Mdg_01g017230	Mgde01G1195800
Mdg_01g017240	Mgde01G1195900
Mdg_01g017230	Mgde01G1195800
Mdg_01g017240	Mgde01G1195900
Mdg_01g017250	Mgde01G1196000
Mdg_07g022340	Mgde01G1195800
Mdg_07g022350	Mgde01G1195900
Mdg_07g022360	Mgde01G1196000
Mdg_01g017260	Mgde01G1196400
Mdg_01g017270	Mgde01G1196500
Mdg_01g017280	Mgde01G1196600
Mdg_07g022410	Mgde01G1196400
Mdg_07g022420	Mgde01G1196500
Mdg_07g022430	Mgde01G1196600
Mdg_07g022420	Mgde01G1196500
Mdg_07g022430	Mgde01G1196600
Mdg_07g022440	Mgde01G1196700
Mdg_04g006910	TE_00003339_MITE/DTM
Mdg_04g006920	Mgde01G1196900
Mdg_04g006930	Mgde01G1197000
Mdg_06g007720	TE_00003339_MITE/DTM
Mdg_06g007730	Mgde01G1196900
Mdg_06g007740	Mgde01G1197000
Mdg_04g006790	Mgde01G1197600
Mdg_04g006800	Mgde01G1197700
TE_00008937_MITE/DTM	Mgde01G1197800
Mdg_07g022490	Mgde01G1197600
Mdg_07g022500	Mgde01G1197700
Mdg_07g022510	Mgde01G1197800
Mdg_07g022500	Mgde01G1197800
Mdg_07g022510	Mgde01G1198000
TE_00008882_DNA/DTH	Mgde01G1198100
Mdg_07g022540	Mgde01G1198300
Mdg_07g022550	Mgde01G1198400
TE_00001398_LTR/Gypsy	Mgde01G1198500
Mdg_07g022580	Mgde01G1198800
Mdg_07g022590	Mgde01G1198900
Mdg_07g022600	Mgde01G1199000
Mdg_01g017550	Mgde01G1200100
Mdg_01g017560	Mgde01G1200200
Mdg_01g017570	Mgde01G1200300
Mdg_07g012560	Mgde01G1200300
Mdg_07g012570	Mgde01G1200400
Mdg_07g012580	Mgde01G1200500
Mdg_01g017630	Mgde01G1200900
Mdg_01g017640	Mgde01G1201000
Mdg_01g017650	Mgde01G1201100
TE_00007910_DNA/DTA	Mgde01G1200900
Mdg_07g022780	Mgde01G1201000
Mdg_07g022790	Mgde01G1201100
Mdg_06g008160	Mgde01G1201100
Mdg_06g008170	Mgde01G1201200
TE_00006670_LTR/Copia	Mgde01G1201300
Mdg_01g006060	Mgde01G1201300
Mdg_01g006070	Mgde01G1201400
Mdg_01g006080	Mgde01G1201500
Mdg_01g017660	Mgde01G1201300
Mdg_01g017670	Mgde01G1201400
Mdg_01g017680	Mgde01G1201500
Mdg_01g017730	Mgde01G1202300
Mdg_01g017740	Mgde01G1202600
Mdg_01g017750	Mgde01G1202700
Mdg_07g022990	Mgde01G1202300
Mdg_07g023000	Mgde01G1202600
Mdg_07g023010	Mgde01G1202700
TE_00002081_MITE/DTM	TE_00008231_MITE/DTM
Mdg_01g017800	Mgde01G1203300
chr1:28566263..28567097_DNA/DTA	Mgde01G1203400
Mdg_01g017910	Mgde01G1204500
Mdg_01g017920	Mgde01G1204600
Mdg_01g017930	Mgde01G1204700
Mdg_01g017990	Mgde01G1205400
Mdg_01g018000	Mgde01G1205500
Mdg_01g018010	Mgde01G1205600
Mdg_01g018000	Mgde01G1205500
Mdg_01g018010	Mgde01G1205600
Mdg_01g018020	Mgde01G1205700
Mdg_07g023240	Mgde01G1205500
Mdg_07g023250	Mgde01G1205600
TE_00006748_MITE/DTM	Mgde01G1205700
TE_00002753_LTR/Copia	Mgde01G1205700
Mdg_14g010660	Mgde01G1205800
Mdg_14g010670	Mgde01G1205900
Mdg_01g018260	Mgde01G1208700
Mdg_01g018270	Mgde01G1208800
Mdg_01g018280	Mgde01G1208900
Mdg_07g023520	Mgde01G1209300
Mdg_07g023530	Mgde01G1209400
Mdg_07g023540	Mgde01G1209500
Mdg_01g018360	Mgde01G1210100
Mdg_01g018370	Mgde01G1210200
Mdg_01g018380	Mgde01G1210300
Mdg_01g018400	TE_00003070_MITE/DTM
Mdg_01g018410	Mgde01G1210600
Mdg_01g018420	Mgde01G1210700
Mdg_07g023620	TE_00003070_MITE/DTM
Mdg_07g023630	Mgde01G1210600
chr7:33091269..33093276_DNA/DTA	Mgde01G1210700
TE_00007531_MITE/DTM	Mgde01G1210800
Mdg_14g011350	Mgde01G1210900
chr14:17023341..17028298_DNA/Helitron	Mgde01G1211000
Mdg_14g011490	Mgde01G1210900
Mdg_14g011500	Mgde01G1211000
TE_00008937_MITE/DTM	Mgde01G1211100
Mdg_06g009670	Mgde01G1211200
Mdg_06g009680	Mgde01G1211300
TE_00004948_LTR/Copia	Mgde01G1211400
Mdg_01g018610	Mgde01G1212800
Mdg_01g018620	Mgde01G1212900
Mdg_01g018630	Mgde01G1213000
Mdg_07g023770	Mgde01G1212800
Mdg_07g023780	Mgde01G1212900
chr7:33222927..33223074_MITE/DTM	Mgde01G1213000
Mdg_14g011760	Mgde01G1213500
Mdg_14g011770	Mgde01G1213600
TE_00006398_MITE/DTM	Mgde01G1213700
Mdg_07g023820	TE_00002029_DNA/DTA
Mdg_07g023830	Mgde01G1213800
Mdg_07g023840	Mgde01G1213900
Mdg_07g013000	Mgde01G1214800
Mdg_07g013010	Mgde01G1214900
Mdg_07g013020	Mgde01G1215000
Mdg_06g010030	Mgde01G1214900
Mdg_06g010040	Mgde01G1215000
Mdg_06g010050	Mgde01G1215100
chr14:18107901..18108389_MITE/DTH	Mgde01G1214900
Mdg_14g011870	Mgde01G1215000
Mdg_14g011880	Mgde01G1215100
TE_00006908_MITE/DTM	TE_00005908_MITE/DTM
Mdg_01g018840	Mgde01G1215400
Mdg_01g018850	Mgde01G1215500
TE_00001994_DNA/DTM	TE_00005908_MITE/DTM
Mdg_07g023980	Mgde01G1215400
Mdg_07g023990	Mgde01G1215500
Mdg_01g018880	Mgde01G1215800
Mdg_01g018890	Mgde01G1215900
Mdg_01g018900	Mgde01G1216000
TE_00002144_MITE/DTM	Mgde01G1215800
Mdg_07g024000	Mgde01G1215900
Mdg_07g024010	Mgde01G1216000
Mdg_01g007810	Mgde01G1216600
Mdg_01g007820	Mgde01G1216700
Mdg_01g007830	TE_00008852_LTR/unknown
Mdg_01g018990	Mgde01G1217600
Mdg_01g019000	Mgde01G1217700
Mdg_01g019010	TE_00005007_LTR/Gypsy
Mdg_01g019020	Mgde01G1218000
Mdg_01g019030	Mgde01G1218100
Mdg_01g019040	Mgde01G1218300
TE_00004974_DNA/DTM	Mgde01G1218000
Mdg_07g024170	Mgde01G1218100
Mdg_07g024180	Mgde01G1218300
TE_00004948_LTR/Copia	TE_00002345_MITE/DTM
Mdg_01g019090	Mgde01G1218900
Mdg_01g019100	TE_00003833_MITE/DTM
Mdg_01g019240	Mgde01G1220400
Mdg_01g019250	Mgde01G1220500
Mdg_01g019260	Mgde01G1220700
chr7:33803992..33805222_DNA/DTA	Mgde01G1221000
Mdg_07g024450	Mgde01G1221100
TE_00008886_DNA/DTA	TE_00005935_LTR/unknown
Mdg_07g024540	Mgde01G1221900
Mdg_07g024550	Mgde01G1222000
TE_00008308_DNA/DTA	Mgde01G1222100
Mdg_07g024760	Mgde01G1223900
Mdg_07g024770	Mgde01G1224000
TE_00007481_MITE/DTH	Mgde01G1224100
Mdg_01g019550	Mgde01G1224000
Mdg_01g019560	Mgde01G1224100
Mdg_01g019570	Mgde01G1224300
Mdg_07g024870	Mgde01G1225400
Mdg_07g024880	Mgde01G1225500
Mdg_07g024890	Mgde01G1225600
TE_00004504_MITE/DTM	Mgde01G1225800
Mdg_14g013170	Mgde01G1225900
Mdg_14g013180	Mgde01G1226000
Mdg_07g013930	Mgde01G1225900
Mdg_07g013940	Mgde01G1226000
TE_00002638_DNA/DTM	Mgde01G1226100
Mdg_01g019770	Mgde01G1226400
Mdg_01g019780	Mgde01G1226600
Mdg_01g019790	TE_00006906_MITE/DTM
Mdg_07g013950	Mgde01G1226400
Mdg_07g013960	Mgde01G1226600
TE_00002763_DNA/DTM	TE_00006906_MITE/DTM
Mdg_07g024960	Mgde01G1226400
Mdg_07g024970	Mgde01G1226600
TE_00009111_LTR/Copia	TE_00006906_MITE/DTM
Mdg_01g019820	Mgde01G1227400
Mdg_01g019830	Mgde01G1227500
chr1:30289234..30289447_MITE/DTM	TE_00007078_MITE/DTM
TE_00003048_MITE/DTM	Mgde01G1227400
Mdg_14g013380	Mgde01G1227500
Mdg_14g013390	TE_00007078_MITE/DTM
Mdg_07g025030	TE_00007078_MITE/DTM
Mdg_07g025040	Mgde01G1227600
Mdg_07g025050	Mgde01G1227700
Mdg_07g025090	Mgde01G1227900
Mdg_07g025100	Mgde01G1228000
Mdg_07g025110	Mgde01G1228100
Mdg_06g011700	Mgde01G1228500
Mdg_06g011710	Mgde01G1228600
TE_00006647_LTR/Copia	Mgde01G1228700
Mdg_01g019970	TE_00006914_MITE/DTM
Mdg_01g019980	Mgde01G1228900
Mdg_01g019990	Mgde01G1229000
Mdg_01g020080	Mgde01G1229900
Mdg_01g020090	Mgde01G1230000
Mdg_01g020100	Mgde01G1230100
Mdg_07g025330	Mgde01G1229900
Mdg_07g025340	Mgde01G1230000
TE_00003099_LTR/unknown	Mgde01G1230100
Mdg_06g011870	Mgde01G1230100
Mdg_06g011880	Mgde01G1230200
Mdg_06g011890	Mgde01G1230300
Mdg_01g020120	Mgde01G1230500
Mdg_01g020130	Mgde01G1230600
Mdg_01g020140	TE_00004476_LTR/Copia
TE_00003636_LTR/Gypsy	Mgde01G1233100
Mdg_07g025640	Mgde01G1233200
Mdg_07g025650	Mgde01G1233300
Mdg_01g020350	TE_00004476_LTR/Copia
Mdg_01g020360	Mgde01G1233600
Mdg_01g020370	Mgde01G1233700
Mdg_01g020450	Chr01:32228596..32232372_LTR/unknown
Mdg_01g020460	Mgde01G1234700
Mdg_01g020470	Mgde01G1234800
Mdg_15g013890	Mgde02G1002800
Mdg_15g013900	Mgde02G1002900
Mdg_15g013910	Mgde02G1003000
Mdg_02g000310	Mgde02G1002900
Mdg_02g000320	Mgde02G1003000
Mdg_02g000330	Mgde02G1003100
Mdg_15g013900	Mgde02G1002900
Mdg_15g013910	Mgde02G1003000
Mdg_15g013920	Mgde02G1003100
Mdg_02g000430	Mgde02G1004200
Mdg_02g000440	Mgde02G1004300
TE_00003831_LTR/Copia	Mgde02G1004400
Mdg_15g014120	Mgde02G1005000
Mdg_15g014130	Mgde02G1005100
Mdg_15g014140	Mgde02G1005200
Mdg_15g014250	Mgde02G1006000
Mdg_15g014260	Mgde02G1006100
Mdg_15g014270	TE_00006397_DNA/DTA
Mdg_02g000670	Mgde02G1006500
Mdg_02g000680	Mgde02G1006600
Mdg_02g000690	Mgde02G1006700
TE_00007457_LTR/Copia	Mgde02G1008900
Mdg_02g000910	Mgde02G1009000
Mdg_02g000920	Mgde02G1009100
Mdg_15g014610	Mgde02G1010200
Mdg_15g014620	Mgde02G1010300
TE_00002510_MITE/DTM	Mgde02G1010400
Mdg_02g001040	Mgde02G1010400
Mdg_02g001050	Mgde02G1010500
Mdg_02g001060	TE_00007773_LTR/Copia
Mdg_15g003630	Mgde02G1011000
Mdg_15g003640	Mgde02G1011100
Mdg_15g003650	Mgde02G1011200
Mdg_02g001320	Mgde02G1013000
Mdg_02g001330	Mgde02G1013200
Mdg_02g001340	Mgde02G1013300
Mdg_02g001330	Mgde02G1013200
Mdg_02g001340	Mgde02G1013300
Mdg_02g001350	Mgde02G1013400
Mdg_15g012340	Mgde02G1016600
Mdg_15g012350	Mgde02G1016700
Mdg_15g012360	Mgde02G1016800
Mdg_15g015140	Mgde02G1016600
Mdg_15g015150	Mgde02G1016700
Mdg_15g015160	Mgde02G1016800
TE_00006655_MITE/DTM	Mgde02G1016900
Mdg_15g015180	Mgde02G1017000
Mdg_15g015190	Mgde02G1017100
Mdg_02g001870	Mgde02G1018500
Mdg_02g001880	Mgde02G1018600
Mdg_02g001890	Mgde02G1018700
Mdg_15g012150	Mgde02G1021400
Mdg_15g012160	Mgde02G1021500
Mdg_15g012170	Mgde02G1021600
Mdg_15g015530	Mgde02G1023000
Mdg_15g015540	Mgde02G1023100
Mdg_15g015550	Mgde02G1023200
TE_00005712_MITE/DTM	TE_00008703_MITE/DTM
Mdg_02g002340	Mgde02G1025500
Mdg_02g002350	Mgde02G1025600
Mdg_08g013620	TE_00001173_DNA/DTA
Mdg_08g013630	Mgde02G1027600
TE_00009371_LTR/unknown	Mgde02G1027700
TE_00003991_MITE/DTM	TE_00001173_DNA/DTA
Mdg_15g015830	Mgde02G1027600
Mdg_15g015840	Mgde02G1027700
Mdg_15g015840	Mgde02G1027600
Mdg_15g015850	Mgde02G1027700
Mdg_15g015860	Mgde02G1027800
Mdg_02g002640	TE_00001050_DNA/DTM
Mdg_02g002650	Mgde02G1029700
Mdg_02g002660	Mgde02G1029800
TE_00009301_MITE/DTM	TE_00001050_DNA/DTM
Mdg_15g016000	Mgde02G1029700
Mdg_15g016010	Mgde02G1029800
Mdg_02g002670	Mgde02G1029900
Mdg_02g002680	Mgde02G1030000
Mdg_02g002690	Mgde02G1030100
Mdg_02g002690	Mgde02G1030100
Mdg_02g002700	Mgde02G1030200
Mdg_02g002710	Mgde02G1030300
Mdg_15g016130	TE_00008676_LTR/Copia
Mdg_15g016140	Mgde02G1031200
Mdg_15g016150	Mgde02G1031400
Mdg_02g003120	Mgde02G1034600
Mdg_02g003130	Mgde02G1034700
Mdg_02g003140	Mgde02G1034800
Mdg_02g003130	Mgde02G1034700
Mdg_02g003140	Mgde02G1034800
TE_00009103_MITE/DTA	TE_00002760_LTR/unknown
TE_00009103_MITE/DTA	TE_00002760_LTR/unknown
Mdg_02g003150	Mgde02G1034900
Mdg_02g003160	Mgde02G1035000
Mdg_02g003210	Mgde02G1035600
Mdg_02g003220	Mgde02G1035700
Mdg_02g003230	Mgde02G1035800
Mdg_02g003240	Mgde02G1036000
Mdg_02g003250	Mgde02G1036100
Mdg_02g003260	Mgde02G1036200
Mdg_15g016660	Mgde02G1036700
Mdg_15g016670	Mgde02G1036800
Mdg_15g016680	Mgde02G1036900
Mdg_02g003350	Mgde02G1037200
Mdg_02g003360	Mgde02G1037300
Mdg_02g003370	Mgde02G1037500
Mdg_02g003370	Mgde02G1037500
Mdg_02g003380	Mgde02G1037600
Mdg_02g003390	Mgde02G1037700
Mdg_15g016810	TE_00003761_DNA/DTH
Mdg_15g016820	Mgde02G1038100
Mdg_15g016830	TE_00004541_MITE/DTM
Mdg_15g016950	TE_00004847_MITE/DTM
Mdg_15g016960	Mgde02G1040000
Mdg_15g016970	TE_00002564_MITE/DTM
Mdg_17g018390	Mgde02G1042300
Mdg_17g018400	Mgde02G1042400
Mdg_17g018410	TE_00001052_DNA/DTC
chr15:14578266..14590740_LTR/Gypsy	Mgde02G1043500
Mdg_15g017150	Mgde02G1043600
Mdg_15g017160	Mgde02G1043700
Mdg_02g004130	Mgde02G1047300
Mdg_02g004140	Mgde02G1047500
Mdg_02g004150	Mgde02G1047600
Mdg_02g004240	Mgde02G1048300
Mdg_02g004250	Mgde02G1048400
Mdg_02g004260	Mgde02G1048600
Mdg_15g017520	TE_00001053_DNA/Helitron
Mdg_15g017530	Mgde02G1049700
Mdg_15g017540	TE_00002157_MITE/DTH
Mdg_02g004550	Mgde02G1051900
Mdg_02g004560	Mgde02G1052000
Mdg_02g004570	Mgde02G1052100
Mdg_02g004550	Mgde02G1053300
Mdg_02g004560	Mgde02G1053400
Mdg_02g004570	Mgde02G1053500
Mdg_02g004860	Mgde02G1057100
Mdg_02g004870	Mgde02G1057200
TE_00005990_LTR/unknown	Mgde02G1057300
Mdg_15g017820	Mgde02G1057100
Mdg_15g017830	Mgde02G1057200
TE_00008758_LTR/Copia	Mgde02G1057300
TE_00006101_MITE/DTM	Mgde02G1057500
Mdg_02g004900	Mgde02G1057600
Mdg_02g004910	Mgde02G1057700
TE_00003623_LTR/Copia	Mgde02G1057500
Mdg_15g017860	Mgde02G1057600
TE_00007658_MITE/DTM	Mgde02G1057700
Mdg_02g004900	Mgde02G1057600
Mdg_02g004910	Mgde02G1057700
Mdg_02g004920	Mgde02G1057800
Mdg_15g017950	Mgde02G1058700
Mdg_15g017960	Mgde02G1058800
Mdg_15g017970	Mgde02G1058900
Mdg_02g005120	Mgde02G1060100
Mdg_02g005130	Mgde02G1060200
TE_00008214_DNA/DTA	Mgde02G1060300
Mdg_02g004550	TE_00006914_MITE/DTM
Mdg_02g004560	Mgde02G1062200
Mdg_02g004570	Mgde02G1062300
Mdg_08g010260	TE_00005463_LTR/unknown
Mdg_08g010270	Mgde02G1064800
Mdg_08g010280	Mgde02G1064900
Mdg_15g018220	Chr02:5271370..5273518_LTR/unknown
Mdg_15g018230	Mgde02G1065100
Mdg_15g018240	Mgde02G1065200
Mdg_02g005400	Mgde02G1065100
Mdg_02g005410	Mgde02G1065200
Mdg_02g005420	Mgde02G1065300
Mdg_15g018230	Mgde02G1065100
Mdg_15g018240	Mgde02G1065200
Mdg_15g018250	Mgde02G1065300
TE_00007690_MITE/DTM	TE_00002621_DNA/DTM
Mdg_15g018330	Mgde02G1066200
Mdg_15g018340	TE_00004256_DNA/DTA
Mdg_02g005590	Chr02:5463133..5465010_DNA/DTC
Mdg_02g005600	Mgde02G1066900
Mdg_02g005610	Mgde02G1067000
Mdg_02g005600	Mgde02G1066900
Mdg_02g005610	Mgde02G1067000
Mdg_02g005620	Mgde02G1067100
Mdg_15g018390	Mgde02G1066900
Mdg_15g018400	Mgde02G1067000
Mdg_15g018410	Mgde02G1067100
Mdg_02g005640	Mgde02G1067300
Mdg_02g005650	Mgde02G1067400
Mdg_02g005660	Mgde02G1067500
Mdg_15g018490	Mgde02G1067300
Mdg_15g018500	Mgde02G1067400
Mdg_15g018510	Mgde02G1067500
Mdg_17g016880	Mgde02G1067300
Mdg_17g016890	Mgde02G1067400
TE_00007457_LTR/Copia	Mgde02G1067500
Mdg_02g005650	Mgde02G1067400
Mdg_02g005660	Mgde02G1067500
Mdg_02g005670	Mgde02G1067600
Mdg_02g005700	Chr02:5544399..5544618_MITE/DTM
Mdg_02g005710	Mgde02G1068200
Mdg_02g005720	Mgde02G1068300
Mdg_15g018540	Chr02:5544399..5544618_MITE/DTM
Mdg_15g018550	Mgde02G1068200
Mdg_15g018560	Mgde02G1068300
Mdg_09g017360	Mgde02G1068200
Mdg_09g017370	Mgde02G1068300
Mdg_09g017380	Mgde02G1068500
Mdg_15g018650	Mgde02G1069200
Mdg_15g018660	Mgde02G1069300
Mdg_15g018670	TE_00003746_MITE/DTH
TE_00006954_LTR/Copia	Mgde02G1069200
Mdg_17g016660	Mgde02G1069300
TE_00003388_LTR/Gypsy	TE_00003746_MITE/DTH
Mdg_17g016570	Mgde02G1072100
Mdg_17g016580	Mgde02G1072200
Mdg_17g016590	TE_00002564_MITE/DTM
TE_00009133_MITE/DTA	TE_00009452_LTR/Copia
Mdg_15g018840	Mgde02G1073800
Mdg_15g018850	TE_00009102_DNA/DTC
Mdg_09g016880	Mgde02G1076000
Mdg_09g016890	Mgde02G1076100
TE_00009581_DNA/DTH	Mgde02G1076200
TE_00002823_DNA/DTA	Mgde02G1076000
Mdg_15g018950	Mgde02G1076100
Mdg_15g018960	Mgde02G1076200
TE_00006591_MITE/DTM	TE_00002732_MITE/DTM
Mdg_02g006780	Mgde02G1079500
Mdg_02g006790	Mgde02G1079600
TE_00006745_DNA/DTM	TE_00006935_LTR/Gypsy
Mdg_09g016670	Mgde02G1079800
Mdg_09g016680	Mgde02G1079900
Mdg_15g019210	Mgde02G1080600
Mdg_15g019220	Mgde02G1080700
TE_00004664_MITE/DTM	Mgde02G1080800
TE_00007446_MITE/DTM	TE_00008936_MITE/DTM
Mdg_02g007010	Mgde02G1082200
Mdg_02g007020	Mgde02G1082300
Mdg_15g019590	Mgde02G1084600
Mdg_15g019600	Mgde02G1084700
Mdg_15g019610	Mgde02G1084800
Mdg_15g019600	Mgde02G1084800
Mdg_15g019610	Mgde02G1085000
Mdg_15g019620	Mgde02G1085100
Mdg_02g007370	Mgde02G1085600
Mdg_02g007380	Mgde02G1085700
Mdg_02g007390	Mgde02G1085800
Mdg_02g007380	Mgde02G1085700
Mdg_02g007390	Mgde02G1085800
Mdg_02g007400	Mgde02G1085900
Mdg_15g019710	Mgde02G1086100
Mdg_15g019720	Mgde02G1086200
Mdg_15g019730	Mgde02G1086300
Mdg_15g019770	TE_00006401_MITE/DTM
Mdg_15g019780	Mgde02G1086900
Mdg_15g019790	Mgde02G1087000
Mdg_15g019780	Mgde02G1087100
Mdg_15g019790	Mgde02G1087200
Mdg_15g019800	Mgde02G1087300
TE_00002916_DNA/DTA	Mgde02G1088000
Mdg_02g007650	Mgde02G1088100
Mdg_02g007660	Mgde02G1088200
Mdg_09g015820	Mgde02G1088700
Mdg_09g015830	Mgde02G1088800
Mdg_09g015840	Mgde02G1088900
Mdg_15g019990	Mgde02G1090100
Mdg_15g020000	Mgde02G1090200
Mdg_15g020010	Mgde02G1090300
Mdg_02g007860	Mgde02G1091100
Mdg_02g007870	Mgde02G1091200
Mdg_02g007880	Chr02:7223168..7223665_MITE/DTM
Mdg_15g020040	Mgde02G1091100
Mdg_15g020050	Mgde02G1091200
Mdg_15g020060	Chr02:7223168..7223665_MITE/DTM
Mdg_02g007990	Chr02:7287539..7290513_DNA/DTM
Mdg_02g008000	Mgde02G1091900
Mdg_02g008010	Mgde02G1092100
Mdg_09g015730	Chr02:7287539..7290513_DNA/DTM
Mdg_09g015740	Mgde02G1091900
TE_00006596_LTR/unknown	Mgde02G1092100
TE_00002951_MITE/DTM	Chr02:7287539..7290513_DNA/DTM
Mdg_15g020110	Mgde02G1091900
Mdg_15g020120	Mgde02G1092100
Mdg_09g015720	Mgde02G1091900
Mdg_09g015730	Mgde02G1092100
Mdg_09g015740	Mgde02G1092500
chr2:6401803..6402296_MITE/DTM	TE_00004541_MITE/DTM
Mdg_02g008090	Mgde02G1093500
Mdg_02g008100	Mgde02G1093600
Mdg_15g020160	TE_00004541_MITE/DTM
Mdg_15g020170	Mgde02G1093500
Mdg_15g020180	Mgde02G1093600
Mdg_15g020270	Mgde02G1094900
Mdg_15g020280	Mgde02G1095000
Mdg_15g020290	Mgde02G1095100
Mdg_02g008210	Mgde02G1095000
Mdg_02g008220	Mgde02G1095100
Mdg_02g008230	Mgde02G1095200
TE_00006992_MITE/DTM	Mgde02G1095600
Mdg_02g008290	Mgde02G1095700
TE_00001330_LTR/unknown	Chr02:7557372..7561356_LTR/unknown
Mdg_02g008510	Mgde02G1098900
Mdg_02g008520	Mgde02G1099000
Mdg_02g008530	Mgde02G1099100
Mdg_02g008720	Mgde02G1098900
Mdg_02g008730	Mgde02G1099000
Mdg_02g008740	Mgde02G1099100
TE_00004236_MITE/DTH	Mgde02G1099500
Mdg_15g020460	Mgde02G1099600
Mdg_15g020470	Mgde02G1099800
Mdg_15g020460	Mgde02G1099600
Mdg_15g020470	Mgde02G1099800
Mdg_15g020480	Mgde02G1099900
Mdg_02g008660	Mgde02G1100000
Mdg_02g008670	Mgde02G1100100
Mdg_02g008680	TE_00002748_MITE/DTM
Mdg_02g008670	TE_00002748_MITE/DTM
Mdg_02g008680	Mgde02G1100200
Mdg_02g008690	Mgde02G1100300
Mdg_02g008720	Mgde02G1100700
Mdg_02g008730	Mgde02G1100800
Mdg_02g008740	Mgde02G1100900
Mdg_02g008840	Mgde02G1102200
Mdg_02g008850	Mgde02G1102300
Mdg_02g008860	Mgde02G1102400
Mdg_15g020550	Mgde02G1102200
Mdg_15g020560	Mgde02G1102300
TE_00003463_LTR/unknown	Mgde02G1102400
Mdg_15g020790	Mgde02G1107400
Mdg_15g020800	Mgde02G1107500
TE_00002730_LTR/unknown	Mgde02G1107600
Mdg_02g009370	Mgde02G1108300
Mdg_02g009380	Mgde02G1108500
TE_00008554_MITE/DTM	Mgde02G1108700
Mdg_02g009480	Mgde02G1109700
Mdg_02g009490	Mgde02G1109800
Mdg_02g009500	TE_00002091_DNA/Helitron
Mdg_02g009560	Chr02:9128828..9131701_DNA/DTM
Mdg_02g009570	Mgde02G1112200
Mdg_02g009580	Mgde02G1112300
Mdg_02g009690	Mgde02G1113000
Mdg_02g009700	Mgde02G1113100
TE_00006879_LTR/Copia	TE_00004247_LTR/Copia
Mdg_02g009560	Mgde02G1113200
Mdg_02g009570	Mgde02G1113300
Mdg_02g009580	Chr02:9201335..9205489_DNA/DTM
TE_00008214_DNA/DTA	Mgde02G1113400
Mdg_15g021000	Mgde02G1113500
chr15:18865214..18869792_DNA/DTM	Mgde02G1113600
Mdg_02g009650	Mgde02G1115100
Mdg_02g009660	Mgde02G1115200
TE_00003773_DNA/DTH	Mgde02G1115300
Mdg_02g009960	Mgde02G1117700
Mdg_02g009970	Mgde02G1117800
Mdg_02g009980	Mgde02G1117900
Mdg_02g009970	Mgde02G1117800
Mdg_02g009980	Mgde02G1117900
Mdg_02g009990	Mgde02G1118000
TE_00004731_LTR/unknown	Mgde02G1117800
Mdg_15g021370	Mgde02G1117900
Mdg_15g021380	Mgde02G1118000
Mdg_02g010220	TE_00002775_DNA/DTA
Mdg_02g010230	Mgde02G1120800
Mdg_02g010240	TE_00002331_DNA/DTH
Mdg_10g013100	TE_00002775_DNA/DTA
Mdg_10g013110	Mgde02G1120800
chr10:22346619..22347560_DNA/DTA	TE_00002331_DNA/DTH
Mdg_05g012690	Mgde02G1121800
Mdg_05g012700	Mgde02G1121900
TE_00003937_LTR/Copia	Mgde02G1122000
Mdg_10g012850	Mgde02G1121800
Mdg_10g012860	Mgde02G1121900
TE_00006465_DNA/DTA	Mgde02G1122000
Mdg_15g000580	Mgde02G1123500
Mdg_15g000590	Mgde02G1123600
Mdg_15g000600	Mgde02G1123700
Mdg_02g010640	Mgde02G1124800
Mdg_02g010650	Mgde02G1124900
Mdg_02g010660	Mgde02G1125000
Mdg_10g012350	Mgde02G1124800
Mdg_10g012360	Mgde02G1124900
TE_00001528_DNA/DTA	Mgde02G1125000
Mdg_02g010680	Mgde02G1125100
Mdg_02g010690	Mgde02G1125300
Mdg_02g010700	TE_00000977_DNA/DTM
Mdg_02g010780	Mgde02G1126500
Mdg_02g010790	Mgde02G1126800
Mdg_02g010800	Mgde02G1126900
Mdg_10g012290	Mgde02G1126500
Mdg_10g012300	Mgde02G1126800
Mdg_10g012310	Mgde02G1126900
Mdg_02g010790	Mgde02G1126800
Mdg_02g010800	Mgde02G1126900
Mdg_02g010810	Mgde02G1127000
Mdg_15g000730	Mgde02G1126800
Mdg_15g000740	Mgde02G1126900
TE_00007638_MITE/DTM	Mgde02G1127000
TE_00004330_MITE/DTH	TE_00004060_MITE/DTH
Mdg_02g010840	Mgde02G1127400
Mdg_02g010850	Mgde02G1127500
TE_00002977_DNA/DTM	TE_00004060_MITE/DTH
Mdg_15g022030	Mgde02G1127400
TE_00008331_DNA/DTH	Mgde02G1127500
Mdg_02g011000	Mgde02G1129200
Mdg_02g011010	Mgde02G1129300
Mdg_02g011020	Mgde02G1129400
TE_00009399_MITE/DTH	Mgde02G1129900
Mdg_05g011840	Mgde02G1130000
TE_00009436_DNA/DTA	Mgde02G1130100
Mdg_05g011810	Mgde02G1130100
Mdg_05g011820	Mgde02G1130200
Mdg_05g011830	TE_00004847_MITE/DTM
Mdg_10g012090	Mgde02G1130100
Mdg_10g012100	Mgde02G1130200
Mdg_10g012110	TE_00004847_MITE/DTM
Mdg_08g001100	TE_00004847_MITE/DTM
Mdg_08g001110	Mgde02G1130400
Mdg_08g001120	Mgde02G1130500
Mdg_15g000910	TE_00004847_MITE/DTM
Mdg_15g000920	Mgde02G1130400
Mdg_15g000930	Mgde02G1130500
TE_00006465_DNA/DTA	TE_00004847_MITE/DTM
Mdg_15g022260	Mgde02G1130400
Mdg_15g022270	Mgde02G1130500
Mdg_15g022270	TE_00008272_MITE/DTH
Mdg_15g022280	Mgde02G1131200
TE_00009299_LTR/Copia	Mgde02G1131400
TE_00003860_DNA/DTC	TE_00009410_DNA/DTC
Mdg_02g011190	Mgde02G1131800
Mdg_02g011200	Mgde02G1131900
Mdg_08g001150	TE_00009410_DNA/DTC
Mdg_08g001160	Mgde02G1131800
TE_00007233_DNA/DTA	Mgde02G1131900
Mdg_15g000930	TE_00009410_DNA/DTC
Mdg_15g000940	Mgde02G1131800
Mdg_15g000950	Mgde02G1131900
Mdg_15g022390	Mgde02G1132200
Mdg_15g022400	Mgde02G1132300
TE_00007593_LTR/Copia	Mgde02G1132400
Mdg_15g022480	Mgde02G1133900
Mdg_15g022490	Mgde02G1134000
Mdg_15g022500	Mgde02G1134100
Mdg_02g011410	Mgde02G1134300
Mdg_02g011420	Mgde02G1134400
Mdg_02g011430	Mgde02G1134500
Mdg_15g022520	Mgde02G1134300
Mdg_15g022530	Mgde02G1134400
chr15:20566372..20574128_LTR/unknown	Mgde02G1134500
Mdg_15g022270	Mgde02G1135100
Mdg_15g022280	Mgde02G1135200
TE_00009299_LTR/Copia	Mgde02G1135300
Mdg_02g011910	Mgde02G1138200
Mdg_02g011920	Mgde02G1138300
TE_00006863_MITE/DTM	Mgde02G1138400
Mdg_15g022940	Mgde02G1138200
Mdg_15g022950	Mgde02G1138300
TE_00004472_LTR/Gypsy	Mgde02G1138400
Mdg_02g011950	Mgde02G1138800
Mdg_02g011960	Mgde02G1138900
TE_00004704_LTR/Copia	Mgde02G1139000
Mdg_08g002080	Mgde02G1138800
Mdg_08g002090	Mgde02G1138900
TE_00007593_LTR/Copia	Mgde02G1139000
Mdg_15g001890	Mgde02G1138800
Mdg_15g001900	Mgde02G1138900
Mdg_15g001910	Mgde02G1139000
Mdg_15g023000	Mgde02G1138800
Mdg_15g023010	Mgde02G1138900
Mdg_15g023020	Mgde02G1139000
Mdg_02g012050	TE_00007332_LTR/Copia
Mdg_02g012060	Mgde02G1139800
Mdg_02g012070	Mgde02G1139900
Mdg_02g012060	Mgde02G1140200
Mdg_02g012070	Mgde02G1140600
Mdg_02g012080	Mgde02G1140700
TE_00006024_LTR/Copia	Mgde02G1140200
Mdg_08g002140	Mgde02G1140600
Mdg_08g002150	Mgde02G1140700
Mdg_15g023110	Mgde02G1140600
Mdg_15g023120	Mgde02G1140700
Mdg_15g023130	Mgde02G1140800
Mdg_02g012290	Mgde02G1144300
Mdg_02g012300	Mgde02G1144400
Mdg_02g012310	Mgde02G1144500
TE_00003815_LTR/Gypsy	Mgde02G1145000
Mdg_10g007500	Mgde02G1145100
Mdg_10g007510	Mgde02G1145200
Mdg_15g002470	Mgde02G1148000
Mdg_15g002480	Mgde02G1148100
Mdg_15g002490	Mgde02G1148200
chr2:10587801..10587948_MITE/DTM	Mgde02G1148500
Mdg_02g012600	Mgde02G1148600
Mdg_02g012610	Mgde02G1148700
TE_00004510_DNA/DTM	Mgde02G1148900
Mdg_15g023830	Mgde02G1149000
chr15:22489980..22490127_MITE/DTM	TE_00008435_LTR/Gypsy
TE_00005613_DNA/DTA	Chr02:12395513..12396915_DNA/DTA
Mdg_02g012780	Mgde02G1150700
TE_00005813_LTR/Copia	TE_00004181_LTR/Copia
Mdg_15g023940	Chr02:12395513..12396915_DNA/DTA
Mdg_15g023950	Mgde02G1150700
Mdg_15g023960	TE_00004181_LTR/Copia
Mdg_02g012790	Mgde02G1150900
Mdg_02g012800	Mgde02G1151000
TE_00003792_DNA/DTA	Mgde02G1151100
chr10:10847928..10859026_LTR/Gypsy	Mgde02G1150900
Mdg_10g008130	Mgde02G1151000
Mdg_10g008140	Mgde02G1151100
Mdg_15g023960	Mgde02G1150900
Mdg_15g023970	Mgde02G1151000
Mdg_15g023980	Mgde02G1151100
Mdg_02g012870	Mgde02G1151900
Mdg_02g012880	Mgde02G1152000
Mdg_02g012890	TE_00002564_MITE/DTM
Mdg_15g024040	Mgde02G1151900
Mdg_15g024050	Mgde02G1152000
TE_00001829_DNA/DTA	TE_00002564_MITE/DTM
Mdg_15g024120	Chr02:12664956..12665685_DNA/DTA
Mdg_15g024130	Mgde02G1153000
Mdg_15g024140	Mgde02G1153100
Mdg_02g013070	Mgde02G1154600
Mdg_02g013080	Mgde02G1154800
Mdg_02g013090	Mgde02G1154900
chr8:2424188..2424406_MITE/DTM	TE_00001065_DNA/DTA
Mdg_08g003040	Mgde02G1155000
Mdg_08g003050	Mgde02G1155100
TE_00004684_MITE/DTM	TE_00001065_DNA/DTA
Mdg_15g002950	Mgde02G1155000
TE_00005052_LTR/Gypsy	Mgde02G1155100
Mdg_15g024360	TE_00001065_DNA/DTA
Mdg_15g024370	Mgde02G1155000
TE_00001791_DNA/DTA	Mgde02G1155100
Mdg_08g003090	Mgde02G1155000
Mdg_08g003100	Mgde02G1155100
Mdg_08g003110	Mgde02G1155200
Mdg_15g003020	Mgde02G1156600
Mdg_15g003030	Mgde02G1156700
Mdg_15g003040	TE_00002982_LTR/Copia
TE_00004395_MITE/DTM	TE_00007097_DNA/DTM
Mdg_15g024580	Mgde02G1157500
Mdg_15g024590	Mgde02G1157600
Mdg_08g003300	Mgde02G1159300
Mdg_08g003310	Mgde02G1159400
Mdg_08g003320	TE_00004272_LTR/Copia
chr15:24050029..24050176_MITE/DTM	TE_00004174_MITE/DTM
Mdg_15g024890	Mgde02G1161400
Mdg_15g024900	Mgde02G1161500
Mdg_02g013720	Mgde02G1163600
Mdg_02g013730	Mgde02G1163700
Mdg_02g013740	Mgde02G1163800
Mdg_08g003570	Mgde02G1165300
Mdg_08g003580	Mgde02G1165400
chr8:2849483..2864195_LTR/unknown	Mgde02G1165500
Mdg_02g014080	Mgde02G1167800
Mdg_02g014090	Mgde02G1168000
chr2:12897906..12898749_DNA/DTA	Mgde02G1168100
chr15:24592317..24593267_DNA/DTH	Mgde02G1167800
Mdg_15g025260	Mgde02G1168000
Mdg_15g025270	Mgde02G1168100
TE_00008236_DNA/DTH	Mgde02G1168400
Mdg_02g014130	Mgde02G1168700
TE_00004725_MITE/DTM	TE_00002082_MITE/DTM
Mdg_02g014140	Mgde02G1168900
Mdg_02g014150	Mgde02G1169000
TE_00006018_LTR/Copia	TE_00003927_LTR/Copia
Mdg_15g025490	TE_00006624_LTR/Gypsy
Mdg_15g025500	Mgde02G1170300
TE_00006469_MITE/DTM	TE_00004713_DNA/DTA
TE_00003179_MITE/DTM	Mgde02G1171200
Mdg_05g008640	Mgde02G1171300
Mdg_05g008650	Mgde02G1171400
TE_00008845_MITE/DTM	TE_00009321_LTR/Gypsy
Mdg_08g008840	Mgde02G1173400
TE_00008320_MITE/DTH	TE_00005431_LTR/unknown
TE_00008301_MITE/DTM	TE_00003423_DNA/DTM
Mdg_02g014490	Mgde02G1173500
TE_00002251_LTR/unknown	Mgde02G1173600
Mdg_05g008860	Mgde02G1173800
Mdg_05g008870	Mgde02G1173900
Mdg_05g008880	TE_00003567_MITE/DTM
TE_00002638_DNA/DTM	Mgde02G1173800
Mdg_15g025760	Mgde02G1173900
TE_00005783_DNA/DTA	TE_00003567_MITE/DTM
Mdg_02g014630	Mgde02G1175000
Mdg_02g014640	Mgde02G1175300
Mdg_02g014650	Mgde02G1175400
TE_00008214_DNA/DTA	Mgde02G1175000
Mdg_15g025850	Mgde02G1175300
TE_00003866_DNA/DTH	Mgde02G1175400
Mdg_15g025870	TE_00005703_MITE/DTM
Mdg_15g025880	Mgde02G1176100
Mdg_15g025890	TE_00008044_LTR/Copia
Mdg_08g008490	Mgde02G1176500
Mdg_08g008500	Mgde02G1176600
chr8:7512322..7512468_MITE/DTM	Mgde02G1177000
TE_00003962_MITE/DTM	Mgde02G1177400
Mdg_08g008490	Mgde02G1177500
Mdg_08g008500	TE_00003616_LTR/unknown
Mdg_15g025930	Mgde02G1177400
Mdg_15g025940	Mgde02G1177500
Mdg_15g025950	TE_00003616_LTR/unknown
Mdg_02g014810	Mgde02G1177700
Mdg_02g014820	Mgde02G1177800
Mdg_02g014830	Mgde02G1177900
Mdg_15g007290	Mgde02G1178300
Mdg_15g007300	Mgde02G1178400
Mdg_15g007310	Mgde02G1178500
Mdg_02g014950	TE_00004402_DNA/DTH
Mdg_02g014960	Mgde02G1179300
Mdg_02g014970	Mgde02G1179400
TE_00009538_DNA/DTH	Mgde02G1180000
Mdg_05g009680	Mgde02G1180300
Mdg_05g009690	TE_00003104_LTR/unknown
TE_00004781_MITE/DTA	Mgde02G1180000
Mdg_15g026220	Mgde02G1180300
Mdg_15g026230	TE_00003104_LTR/unknown
Mdg_02g015120	Mgde02G1180700
Mdg_02g015130	Mgde02G1180800
Mdg_02g015140	Mgde02G1181000
TE_00002503_DNA/DTM	TE_00006320_LTR/unknown
Mdg_02g015200	Mgde02G1181800
Mdg_02g015210	Mgde02G1181900
Mdg_08g007840	Mgde02G1182200
Mdg_08g007850	Mgde02G1182300
Mdg_08g007860	Mgde02G1182400
Mdg_15g006840	Mgde02G1182200
Mdg_15g006850	Mgde02G1182300
Mdg_15g006860	Mgde02G1182400
Mdg_08g007690	TE_00006265_DNA/DTH
Mdg_08g007700	Mgde02G1184500
TE_00005915_MITE/DTH	Mgde02G1184600
Mdg_15g006500	TE_00009285_DNA/DTA
Mdg_15g006510	Mgde02G1187000
Mdg_15g006520	Mgde02G1187100
Mdg_15g026930	TE_00006906_MITE/DTM
Mdg_15g026940	Mgde02G1187800
Mdg_15g026950	Mgde02G1188000
Mdg_15g026940	Mgde02G1187800
Mdg_15g026950	Mgde02G1188000
Mdg_15g026960	Mgde02G1188100
Mdg_08g007260	Chr02:17185290..17185908_DNA/DTM
Mdg_08g007270	Mgde02G1188200
Mdg_08g007280	TE_00004396_LTR/Gypsy
TE_00006909_LTR/Copia	Chr02:17185290..17185908_DNA/DTM
Mdg_15g026980	Mgde02G1188200
Mdg_15g026990	TE_00004396_LTR/Gypsy
chr8:6115939..6116459_MITE/DTM	TE_00005984_MITE/DTM
Mdg_08g007140	Mgde02G1189300
TE_00002126_DNA/DTA	TE_00003939_DNA/DTH
Mdg_15g006200	Mgde02G1189900
Mdg_15g006210	Mgde02G1190000
Mdg_15g006220	TE_00006296_MITE/DTM
TE_00005403_LTR/Gypsy	Mgde02G1191400
Mdg_10g011410	Mgde02G1191600
Mdg_10g011420	TE_00008845_LTR/unknown
Mdg_02g016120	Mgde02G1191800
Mdg_02g016130	Mgde02G1191900
TE_00008610_DNA/DTA	TE_00003133_DNA/DTA
TE_00007558_LTR/Gypsy	Chr02:18206254..18213636_LTR/unknown
Mdg_15g027330	Mgde02G1192600
TE_00003417_DNA/DTM	Mgde02G1192700
TE_00008279_MITE/DTM	TE_00003924_MITE/DTM
Mdg_07g011170	Mgde02G1194900
Mdg_07g011180	Mgde02G1195000
Mdg_07g010950	Mgde02G1197300
Mdg_07g010960	Mgde02G1197400
Mdg_07g010970	TE_00007091_LTR/Copia
Mdg_07g022110	Mgde02G1197800
Mdg_07g022120	Mgde02G1198000
TE_00008027_MITE/DTM	Mgde02G1198100
Mdg_02g017070	Mgde02G1200900
Mdg_02g017080	Mgde02G1201000
TE_00002217_DNA/DTA	TE_00004447_DNA/DTA
TE_00002217_DNA/DTA	TE_00004447_DNA/DTA
Mdg_02g017090	Mgde02G1201100
Mdg_02g017100	Mgde02G1201200
Mdg_02g017320	Mgde02G1204700
Mdg_02g017330	Mgde02G1204800
TE_00007593_LTR/Copia	TE_00002599_LTR/Copia
Mdg_02g017380	Mgde02G1205500
Mdg_02g017390	Mgde02G1205600
TE_00009117_MITE/DTM	TE_00006906_MITE/DTM
Mdg_04g008090	Mgde02G1205500
Mdg_04g008100	Mgde02G1205600
TE_00001235_LTR/unknown	TE_00006906_MITE/DTM
Mdg_07g010680	Mgde02G1205500
Mdg_07g010690	Mgde02G1205600
Mdg_07g010700	TE_00006906_MITE/DTM
TE_00008713_LTR/unknown	TE_00005851_LTR/Gypsy
Mdg_02g017920	Mgde02G1211300
TE_00008713_LTR/unknown	TE_00006671_LTR/unknown
Mdg_02g018510	Mgde02G1219200
Mdg_02g018520	Mgde02G1219300
Mdg_02g018530	Mgde02G1219400
Mdg_07g008670	Mgde02G1219300
Mdg_07g008680	Mgde02G1219400
TE_00004472_LTR/Gypsy	Mgde02G1219700
Mdg_02g018820	Mgde02G1223600
Mdg_02g018830	Mgde02G1223700
Mdg_02g018840	Mgde02G1223800
Mdg_06g004260	TE_00003101_MITE/DTM
Mdg_06g004270	Mgde02G1225200
Mdg_06g004280	Mgde02G1225300
Mdg_02g018950	Mgde02G1226400
Mdg_02g018960	Mgde02G1226500
Mdg_02g018970	Mgde02G1226600
Mdg_07g007350	Chr02:27233508..27233706_MITE/DTM
Mdg_07g007360	Mgde02G1229100
TE_00006085_LTR/unknown	TE_00001083_LTR/unknown
Mdg_07g007280	Mgde02G1229900
Mdg_07g007290	Mgde02G1230000
Mdg_07g007300	Mgde02G1230100
TE_00005258_LTR/unknown	Mgde02G1231700
Mdg_02g019420	Mgde02G1231800
Mdg_02g019430	Mgde02G1231900
Mdg_02g020720	Mgde02G1247000
Mdg_02g020730	Mgde02G1247100
Mdg_02g020740	TE_00001934_MITE/DTM
Mdg_02g020810	Mgde02G1247000
Mdg_02g020820	Mgde02G1247100
Mdg_02g020830	TE_00001934_MITE/DTM
Mdg_02g020960	Mgde02G1247000
Mdg_02g020970	Mgde02G1247100
Mdg_02g020980	TE_00001934_MITE/DTM
Mdg_02g020830	TE_00001934_MITE/DTM
Mdg_02g020840	Mgde02G1247200
chr2:29395779..29395926_MITE/DTM	TE_00004509_MITE/DTM
Mdg_02g020630	Mgde02G1247600
Mdg_02g020640	Mgde02G1247700
Mdg_02g020650	Mgde02G1247800
Mdg_07g005980	Mgde02G1247700
Mdg_07g005990	Mgde02G1247800
chr7:6414423..6418149_DNA/DTH	Mgde02G1247900
Mdg_02g020830	Mgde02G1248900
Mdg_02g020840	Mgde02G1249200
chr2:29395779..29395926_MITE/DTM	Mgde02G1249300
Mdg_02g020830	Mgde02G1250900
Mdg_02g020840	Mgde02G1251000
chr2:29395779..29395926_MITE/DTM	TE_00001366_LTR/Gypsy
Mdg_02g020830	Mgde02G1251900
Mdg_02g020840	Mgde02G1252000
chr2:29395779..29395926_MITE/DTM	Mgde02G1252200
Mdg_02g020730	Mgde02G1252800
Mdg_02g020740	Mgde02G1252900
TE_00005227_LTR/Copia	Mgde02G1253200
Mdg_02g020960	Mgde02G1253300
Mdg_02g020970	Mgde02G1253400
Mdg_02g020980	Mgde02G1253500
Mdg_02g020720	Mgde02G1253500
Mdg_02g020730	Mgde02G1253600
Mdg_02g020740	Mgde02G1253700
TE_00001356_DNA/DTM	TE_00009131_LTR/unknown
Mdg_07g005760	Mgde02G1255500
chr7:6157502..6158353_DNA/DTA	Mgde02G1255600
Mdg_02g021520	Mgde02G1256200
Mdg_02g021530	Mgde02G1256300
Mdg_02g021540	Mgde02G1256400
Mdg_07g005650	Mgde02G1256200
Mdg_07g005660	Mgde02G1256300
Mdg_07g005670	Mgde02G1256400
Mdg_02g022160	Mgde02G1262300
Mdg_02g022170	Mgde02G1262400
Mdg_02g022180	Mgde02G1262500
Mdg_07g005040	Mgde02G1262300
Mdg_07g005050	Mgde02G1262400
TE_00006992_MITE/DTM	Mgde02G1262500
Mdg_07g004750	Mgde02G1262900
Mdg_07g004760	Mgde02G1263000
Mdg_07g004770	Mgde02G1263100
Mdg_02g022210	Mgde02G1263000
Mdg_02g022220	Mgde02G1263100
Mdg_02g022230	Mgde02G1263200
Mdg_07g004730	Mgde02G1263000
Mdg_07g004740	Mgde02G1263100
TE_00008842_LTR/unknown	Mgde02G1263200
Mdg_02g022290	Mgde02G1264000
Mdg_02g022300	Mgde02G1264100
TE_00006465_DNA/DTA	Mgde02G1264200
TE_00006465_DNA/DTA	Mgde02G1264300
Mdg_02g022310	Mgde02G1264400
Mdg_02g022320	Mgde02G1264500
Mdg_07g004640	Mgde02G1265900
Mdg_07g004650	Mgde02G1266000
TE_00003925_MITE/DTM	TE_00007513_DNA/DTA
Mdg_07g004580	Mgde02G1266400
Mdg_07g004590	Mgde02G1266500
Mdg_07g004600	Mgde02G1266600
TE_00005503_LTR/unknown	TE_00005323_DNA/DTA
Mdg_02g022530	Mgde02G1266900
chr2:31562506..31563407_DNA/DTA	TE_00009285_DNA/DTA
Mdg_02g022550	Mgde02G1267100
Mdg_02g022560	Mgde02G1267200
Mdg_02g022570	TE_00006650_MITE/DTC
Mdg_02g022570	Mgde02G1267300
Mdg_02g022580	Mgde02G1267400
Mdg_02g022590	Mgde02G1267600
Mdg_02g022750	TE_00009631_LTR/Copia
Mdg_02g022760	Mgde02G1269800
Mdg_02g022770	Mgde02G1269900
Mdg_07g003200	Mgde02G1272800
Mdg_07g003210	Mgde02G1272900
Mdg_07g003220	Mgde02G1273000
Mdg_02g023080	TE_00003231_LTR/Copia
Mdg_02g023090	Mgde02G1274600
Mdg_02g023100	Chr02:32915486..32916052_MITE/DTM
Mdg_07g003380	TE_00002720_LTR/Copia
Mdg_07g003390	Mgde02G1275500
TE_00007816_DNA/DTH	Mgde02G1275600
Mdg_07g003770	Mgde02G1278100
Mdg_07g003780	Mgde02G1278200
Mdg_07g003790	Mgde02G1278300
Mdg_07g002950	TE_00004370_DNA/DTA
Mdg_07g002960	Mgde02G1288300
Mdg_07g002970	Mgde02G1288400
Mdg_02g024130	Mgde02G1288500
Mdg_02g024140	Mgde02G1288600
Mdg_02g024150	Mgde02G1288700
TE_00002383_LTR/Copia	TE_00001094_DNA/Helitron
Mdg_02g024290	Mgde02G1290400
Mdg_02g024300	TE_00001095_DNA/Helitron
Mdg_02g024310	Mgde02G1290900
Mdg_02g024320	Mgde02G1291000
Mdg_02g024330	Mgde02G1291100
Mdg_07g002740	Mgde02G1290900
Mdg_07g002750	Mgde02G1291000
TE_00003403_LTR/Copia	Mgde02G1291100
Mdg_02g024340	Mgde02G1291300
Mdg_02g024350	Mgde02G1291400
Mdg_02g024360	Mgde02G1291600
Mdg_02g024430	Mgde02G1292100
Mdg_02g024440	Mgde02G1292200
Mdg_02g024450	Mgde02G1292300
TE_00004519_LTR/Copia	Mgde02G1292100
Mdg_07g002500	Mgde02G1292200
Mdg_07g002510	Mgde02G1292300
Mdg_02g024610	Mgde02G1295500
Mdg_02g024620	Mgde02G1295700
Mdg_02g024630	Mgde02G1295800
Mdg_02g024660	Mgde02G1296200
Mdg_02g024670	Mgde02G1296300
chr2:34114000..34123058_LTR/Gypsy	Chr02:35135277..35144660_LTR/Gypsy
Mdg_02g024780	Mgde02G1297200
Mdg_02g024790	Mgde02G1297300
TE_00007690_MITE/DTM	Mgde02G1297500
Mdg_02g024860	TE_00006914_MITE/DTM
Mdg_02g024870	Mgde02G1298200
TE_00001153_DNA/Helitron	TE_00002026_DNA/DTA
Mdg_07g001910	TE_00009251_LTR/Copia
Mdg_07g001920	Mgde02G1299000
Mdg_07g001930	Mgde02G1299100
TE_00005236_MITE/DTM	Mgde02G1306100
Mdg_02g025360	Mgde02G1306200
TE_00005826_DNA/DTA	Mgde02G1306300
Mdg_07g001270	Mgde02G1307400
Mdg_07g001280	Mgde02G1307500
Mdg_07g001290	TE_00008109_LTR/Copia
Mdg_02g025760	Mgde02G1308700
Mdg_02g025770	Mgde02G1308800
Mdg_02g025780	Mgde02G1308900
Mdg_07g000940	Mgde02G1311900
Mdg_07g000950	Mgde02G1312000
Mdg_07g000960	TE_00006914_MITE/DTM
Mdg_07g000900	Mgde02G1312800
Mdg_07g000910	Mgde02G1312900
Mdg_07g000920	Mgde02G1313000
Mdg_02g026290	Mgde02G1316100
Mdg_02g026300	Mgde02G1316200
Mdg_02g026310	Mgde02G1316300
TE_00007072_DNA/DTA	Mgde02G1317300
Mdg_03g001760	Mgde02G1317500
chr3:1443305..1443800_MITE/DTM	Chr02:37194750..37195192_MITE/DTM
Mdg_02g026460	Mgde02G1318300
Mdg_02g026470	Mgde02G1318400
Mdg_02g026480	Mgde02G1318500
TE_00008337_LTR/Copia	Mgde02G1319000
Mdg_07g000210	Mgde02G1319100
TE_00001348_DNA/DTM	Mgde02G1319200
Mdg_03g000230	Mgde03G1003100
Mdg_03g000240	Mgde03G1003200
Mdg_03g000250	Mgde03G1003300
TE_00004725_MITE/DTM	TE_00002082_MITE/DTM
Mdg_03g000300	Mgde03G1003800
Mdg_03g000310	Mgde03G1003900
Mdg_11g000420	TE_00003296_DNA/DTH
Mdg_11g000430	Mgde03G1004400
Mdg_11g000440	Mgde03G1004500
Mdg_03g000560	Mgde03G1006400
Mdg_03g000570	Mgde03G1006500
Mdg_03g000580	Mgde03G1006600
Mdg_11g000780	Mgde03G1006400
Mdg_11g000790	Mgde03G1006500
Mdg_11g000800	Mgde03G1006600
TE_00004751_MITE/DTM	TE_00006850_MITE/DTM
Mdg_03g001040	Mgde03G1011800
Mdg_03g001050	Mgde03G1011900
Mdg_03g001110	Mgde03G1012600
Mdg_03g001120	Mgde03G1012700
Mdg_03g001130	Mgde03G1012800
Mdg_11g001300	Mgde03G1012600
Mdg_11g001310	Mgde03G1012700
TE_00004586_DNA/DTA	Mgde03G1012800
TE_00008337_LTR/Copia	Mgde03G1014900
Mdg_07g000210	Mgde03G1015000
TE_00001348_DNA/DTM	TE_00008756_DNA/DTM
TE_00008619_DNA/DTM	TE_00008756_DNA/DTM
Mdg_03g001210	Mgde03G1015100
Mdg_03g001220	Mgde03G1015200
chr12:6434748..6434967_MITE/DTM	TE_00008756_DNA/DTM
Mdg_12g005820	Mgde03G1015100
chr12:6448889..6460441_LTR/unknown	Mgde03G1015200
Mdg_03g001300	Mgde03G1016300
Mdg_03g001310	Mgde03G1016400
Mdg_03g001320	Mgde03G1016500
Mdg_02g026460	Mgde03G1016900
Mdg_02g026470	Mgde03G1017000
Mdg_02g026480	Mgde03G1017100
Mdg_03g001430	Mgde03G1018000
Mdg_03g001440	Mgde03G1018100
Mdg_03g001450	TE_00006987_LTR/Copia
Mdg_03g001540	Mgde03G1018800
Mdg_03g001550	Mgde03G1018900
Mdg_03g001560	Mgde03G1019000
Mdg_03g001580	Mgde03G1019400
Mdg_03g001590	Mgde03G1019500
Mdg_03g001600	Mgde03G1019600
TE_00007072_DNA/DTA	TE_00004976_DNA/DTA
Mdg_03g001760	Mgde03G1021200
chr3:1443305..1443800_MITE/DTM	TE_00004541_MITE/DTM
TE_00008355_MITE/DTM	TE_00004976_DNA/DTA
Mdg_11g002110	Mgde03G1021200
Mdg_11g002120	TE_00004541_MITE/DTM
Mdg_03g002010	TE_00002729_LTR/unknown
Mdg_03g002020	Mgde03G1023900
Mdg_03g002030	Mgde03G1024000
Mdg_03g002540	Mgde03G1029700
Mdg_03g002550	Mgde03G1029800
Mdg_03g002560	Mgde03G1029900
Mdg_03g002830	Mgde03G1034900
Mdg_03g002840	Mgde03G1035000
Mdg_03g002850	Mgde03G1035100
Mdg_03g002980	Mgde03G1036800
Mdg_03g002990	Mgde03G1036900
Mdg_03g003000	Mgde03G1037000
TE_00004054_MITE/DTM	Mgde03G1040000
Mdg_11g003640	Mgde03G1040100
TE_00002200_MITE/DTA	Mgde03G1040200
Mdg_03g003450	Mgde03G1040100
Mdg_03g003460	Mgde03G1040200
Mdg_03g003470	Mgde03G1040300
Mdg_11g003880	Mgde03G1042700
Mdg_11g003890	Mgde03G1042800
Mdg_11g003900	TE_00007827_MITE/DTM
Mdg_01g015110	TE_00003997_MITE/DTA
Mdg_01g015120	Mgde03G1046700
Mdg_01g015130	Mgde03G1046800
TE_00007316_LTR/unknown	TE_00003997_MITE/DTA
Mdg_04g015750	Mgde03G1046700
Mdg_04g015760	Mgde03G1046800
chr11:3740718..3741625_DNA/DTM	TE_00003997_MITE/DTA
Mdg_11g004200	Mgde03G1046700
Mdg_11g004210	Mgde03G1046800
Mdg_04g015730	Mgde03G1046700
Mdg_04g015740	Mgde03G1046800
TE_00007316_LTR/unknown	Mgde03G1046900
Mdg_03g004210	Mgde03G1049300
Mdg_03g004220	Mgde03G1049600
Mdg_03g004230	Mgde03G1049700
Mdg_11g004330	Mgde03G1049300
Mdg_11g004340	Mgde03G1049600
Mdg_11g004350	Mgde03G1049700
Mdg_11g004340	Mgde03G1049600
Mdg_11g004350	Mgde03G1049700
Mdg_11g004360	Mgde03G1049800
Mdg_01g014960	Mgde03G1050400
Mdg_01g014970	Mgde03G1050500
Mdg_01g014980	Mgde03G1050700
Mdg_03g004430	Mgde03G1051400
Mdg_03g004440	Mgde03G1051600
Mdg_03g004450	Mgde03G1051700
Mdg_12g017400	Mgde03G1051400
Mdg_12g017410	Mgde03G1051600
Mdg_12g017420	Mgde03G1051700
Mdg_11g004520	Mgde03G1051700
Mdg_11g004530	Mgde03G1051800
Mdg_11g004540	Mgde03G1051900
Mdg_03g004470	Mgde03G1051900
Mdg_03g004480	Mgde03G1052000
Mdg_03g004490	Mgde03G1052100
chr1:25726727..25726874_MITE/DTM	Mgde03G1052300
Mdg_01g014740	Mgde03G1052400
Mdg_01g014750	Mgde03G1052500
Mdg_11g004580	Mgde03G1052300
Mdg_11g004590	Mgde03G1052400
[truncated: 13,471 more rows]

## Sheet: Fig5D
Mdg_10g024690	Mgde00G1008400	Yellow background refers to syntenic differentially expressed genes
Mdg_10g024700	Mgde00G1008500
Mdg_10g024710	TE_00002621_DNA/DTM
Mdg_11g013090	Mgde00G1032300
Mdg_11g013100	Mgde00G1032400
Mdg_11g013110	Mgde00G1032500
TE_00002500_LTR/unknown	TE_00006357_DNA/DTA
Mdg_11g013050	Mgde00G1033000
TE_00003398_LTR/Gypsy	Mgde00G1033100
Mdg_12g015850	Mgde00G1062300
Mdg_12g015860	Mgde00G1062400
Mdg_12g015870	TE_00006889_LTR/Copia
Mdg_06g012260	Mgde00G1075500
Mdg_06g012270	Mgde00G1075600
chr6:23930745..23934440_LTR/unknown	TE_00005826_LTR/unknown
Mdg_15g030070	Chr01:7174855..7175645_DNA/DTA
Mdg_15g030080	Mgde01G1015400
Mdg_15g030090	TE_00009285_DNA/DTA
Mdg_15g029600	TE_00006671_LTR/unknown
Mdg_15g029610	Mgde01G1021300
Mdg_15g029620	Mgde01G1021400
TE_00007173_LTR/Copia	Chr01:11604821..11614580_LTR/unknown
Mdg_15g028810	Mgde01G1033700
chr15:32784564..32785524_DNA/DTH	Mgde01G1033800
TE_00008367_LTR/Copia	Chr01:11604821..11614580_LTR/unknown
Mdg_15g033590	Mgde01G1033700
Mdg_15g033600	Mgde01G1033800
TE_00002119_MITE/DTM	TE_00005984_MITE/DTM
Mdg_01g004160	Mgde01G1035800
TE_00004405_MITE/DTM	TE_00007793_LTR/Gypsy
TE_00005425_LTR/Gypsy	Mgde01G1057800
Mdg_07g012450	Mgde01G1057900
Mdg_07g012460	Mgde01G1058200
Mdg_01g006300	Mgde01G1058400
Mdg_01g006310	Mgde01G1058500
Mdg_01g006320	Mgde01G1058600
Mdg_06g010570	Mgde01G1080700
Mdg_06g010580	Mgde01G1080800
Mdg_06g010590	TE_00008198_LTR/Copia
Mdg_06g010690	Mgde01G1082400
Mdg_06g010700	Mgde01G1082500
Mdg_06g010710	Mgde01G1082600
Mdg_14g012490	Mgde01G1082400
Mdg_14g012500	Mgde01G1082500
Mdg_14g012510	Mgde01G1082600
Mdg_07g017020	Mgde01G1125400
Mdg_07g017030	Mgde01G1125600
Mdg_07g017040	Mgde01G1125700
Mdg_03g008360	Mgde01G1125700
Mdg_03g008370	Mgde01G1125800
Mdg_03g008380	Mgde01G1125900
Mdg_11g010110	Mgde01G1125700
Mdg_11g010120	Mgde01G1125800
Mdg_11g010130	Mgde01G1125900
Mdg_01g011860	Mgde01G1132900
Mdg_01g011870	Mgde01G1133100
TE_00005694_LTR/Copia	Mgde01G1133200
Mdg_11g008060	Mgde01G1141500
Mdg_11g008070	Mgde01G1141600
Mdg_11g008080	TE_00005531_LTR/unknown
TE_00008262_MITE/DTC	TE_00003158_LTR/Gypsy
Mdg_04g012390	Mgde01G1141700
Mdg_04g012400	Mgde01G1141800
Mdg_07g018400	Mgde01G1147400
Mdg_07g018410	Mgde01G1147600
TE_00007182_MITE/DTH	TE_00008354_LTR/Copia
Mdg_04g015510	Mgde01G1170200
Mdg_04g015520	Mgde01G1170300
Mdg_04g015530	Mgde01G1170400
TE_00003502_MITE/DTM	Mgde01G1173200
Mdg_06g004560	Mgde01G1173300
TE_00005467_LTR/Gypsy	Mgde01G1173400
TE_00002097_DNA/DTM	TE_00006987_LTR/Copia
Mdg_07g021180	Mgde01G1180100
Mdg_07g021190	Mgde01G1180200
Mdg_01g015390	Mgde01G1182800
Mdg_01g015400	Mgde01G1182900
Mdg_01g015410	TE_00004077_DNA/DTA
Mdg_07g022740	Mgde01G1200400
Mdg_07g022750	Mgde01G1200500
Mdg_07g022760	Mgde01G1200600
Mdg_07g024290	Mgde01G1220400
Mdg_07g024300	Mgde01G1220500
Mdg_07g024310	Mgde01G1220700
Mdg_01g008200	Mgde01G1223900
Mdg_01g008210	Mgde01G1224000
Mdg_01g008220	Mgde01G1224100
Mdg_07g013950	Mgde01G1226400
Mdg_07g013960	Mgde01G1226600
TE_00002763_DNA/DTM	TE_00006906_MITE/DTM
TE_00004781_MITE/DTA	Mgde01G1228700
Mdg_06g011800	Mgde01G1228800
Mdg_06g011810	TE_00006914_MITE/DTM
TE_00005467_LTR/Gypsy	Mgde01G1238100
Mdg_07g026010	Mgde01G1238200
Mdg_07g026020	Mgde01G1238300
TE_00008899_DNA/DTA	Mgde02G1000500
Mdg_15g013520	Mgde02G1000600
Mdg_15g013530	Mgde02G1000700
Mdg_15g012350	Mgde02G1014300
Mdg_15g012360	Mgde02G1014400
Mdg_15g012370	Mgde02G1014500
TE_00002483_DNA/DTA	Mgde02G1030600
Mdg_17g019390	Mgde02G1030700
Mdg_17g019400	Mgde02G1030800
TE_00009576_DNA/DTA	TE_00004448_MITE/DTC
Mdg_15g017650	Mgde02G1056100
TE_00005542_MITE/DTM	TE_00006035_MITE/DTH
chr9:17003462..17004174_DNA/DTH	Mgde02G1068800
Mdg_09g017320	Mgde02G1068900
Mdg_09g017330	Mgde02G1069000
Mdg_15g019590	Mgde02G1084600
Mdg_15g019600	Mgde02G1084700
Mdg_15g019610	Mgde02G1084800
Mdg_02g008830	Mgde02G1101100
Mdg_02g008840	Mgde02G1101200
Mdg_02g008850	Mgde02G1101300
Mdg_10g013510	Mgde02G1118700
Mdg_10g013520	Mgde02G1118800
TE_00002830_MITE/DTM	Mgde02G1118900
TE_00007591_LTR/Gypsy	Mgde02G1122300
Mdg_15g021710	Mgde02G1122400
Mdg_15g021720	Mgde02G1122500
chr5:23749264..23749409_MITE/DTM	Mgde02G1124800
Mdg_05g012130	Mgde02G1124900
Mdg_05g012140	Mgde02G1125000
Mdg_15g022100	TE_00006889_LTR/Copia
Mdg_15g022110	Mgde02G1126200
Mdg_15g022120	Mgde02G1126300
Mdg_05g012010	Mgde02G1126500
Mdg_05g012020	Mgde02G1126800
TE_00009339_MITE/DTM	Mgde02G1126900
TE_00005783_DNA/DTA	Mgde02G1140700
Mdg_10g007140	Mgde02G1140800
Mdg_10g007150	Mgde02G1140900
Mdg_10g007630	Mgde02G1147000
Mdg_10g007640	Mgde02G1147100
Mdg_10g007650	Mgde02G1147200
Mdg_05g009050	TE_00005703_MITE/DTM
Mdg_05g009060	Mgde02G1176100
TE_00001273_LTR/unknown	TE_00008044_LTR/Copia
Mdg_08g008530	Chr02:15563924..15565553_DNA/DTA
Mdg_08g008540	Mgde02G1176400
Mdg_08g008550	Mgde02G1176500
Mdg_15g025900	Chr02:15563924..15565553_DNA/DTA
Mdg_15g025910	Mgde02G1176400
TE_00008056_LTR/unknown	Mgde02G1176500
TE_00006140_LTR/unknown	Mgde02G1221500
Mdg_06g004540	Mgde02G1221600
Mdg_06g004550	TE_00002250_DNA/DTA
Mdg_07g008520	Mgde02G1221500
Mdg_07g008530	Mgde02G1221600
Mdg_07g008540	TE_00002250_DNA/DTA
Mdg_07g003300	Chr02:32915486..32916052_MITE/DTM
Mdg_07g003310	Mgde02G1274700
Mdg_07g003320	Mgde02G1274900
Mdg_07g001030	Mgde02G1309400
Mdg_07g001040	Mgde02G1309500
Mdg_07g001050	Mgde02G1309600
Mdg_07g000850	Mgde02G1313100
Mdg_07g000860	Mgde02G1313200
Mdg_07g000870	Mgde02G1313300
Mdg_07g000490	Mgde02G1316900
Mdg_07g000500	Mgde02G1317000
Mdg_07g000510	Mgde02G1317200
Mdg_07g000450	Mgde02G1317300
Mdg_07g000460	Mgde02G1317500
TE_00001994_DNA/DTM	Chr02:37194750..37195192_MITE/DTM
Mdg_11g000230	Mgde03G1002100
Mdg_11g000240	Mgde03G1002200
Mdg_11g000250	Mgde03G1002400
Mdg_11g000360	Mgde03G1003800
Mdg_11g000370	Mgde03G1003900
chr11:311512..313230_DNA/DTH	Mgde03G1004000
Mdg_07g000450	TE_00004976_DNA/DTA
Mdg_07g000460	Mgde03G1021200
TE_00001994_DNA/DTM	TE_00004541_MITE/DTM
Mdg_03g004320	Mgde03G1050800
Mdg_03g004330	Mgde03G1050900
Mdg_03g004340	TE_00004241_LTR/Gypsy
TE_00008214_DNA/DTA	Mgde03G1050800
Mdg_11g004450	Mgde03G1050900
Mdg_11g004460	TE_00004241_LTR/Gypsy
chr1:25726727..25726874_MITE/DTM	Mgde03G1052300
Mdg_01g014740	Mgde03G1052400
Mdg_01g014750	Mgde03G1052500
Mdg_11g004580	Mgde03G1052300
Mdg_11g004590	Mgde03G1052400
Mdg_11g004600	Mgde03G1052500
Mdg_01g014170	Mgde03G1057700
Mdg_01g014180	Mgde03G1057800
Mdg_01g014190	TE_00003006_LTR/Gypsy
chr7:29419282..29419402_MITE/DTM	Mgde03G1058400
Mdg_07g019690	Mgde03G1058700
Mdg_07g019700	Mgde03G1058800
chr7:29419282..29419402_MITE/DTM	Mgde03G1058400
Mdg_07g019690	Mgde03G1058700
Mdg_07g019700	Mgde03G1058800
Mdg_07g019430	Mgde03G1060500
Mdg_07g019440	Mgde03G1060600
TE_00007097_MITE/DTM	TE_00008676_LTR/Copia
Mdg_11g005450	TE_00008676_LTR/Copia
Mdg_11g005460	Mgde03G1060700
Mdg_11g005470	Mgde03G1060900
Mdg_12g015850	Mgde03G1065000
Mdg_12g015860	Mgde03G1065100
Mdg_12g015870	Mgde03G1065200
TE_00005111_LTR/Copia	Mgde03G1082700
Mdg_04g012450	Mgde03G1082800
chr4:21729302..21729448_MITE/DTM	Mgde03G1083000
Mdg_11g007910	Mgde03G1082700
Mdg_11g007920	Mgde03G1082800
Mdg_11g007930	Mgde03G1083000
TE_00008359_LTR/unknown	Mgde03G1082700
Mdg_12g014440	Mgde03G1082800
TE_00005959_DNA/DTH	Mgde03G1083000
TE_00008262_MITE/DTC	Mgde03G1083000
Mdg_04g012390	Mgde03G1083100
Mdg_04g012400	Mgde03G1083200
TE_00006119_LTR/Gypsy	Mgde03G1083000
Mdg_12g014400	Mgde03G1083100
Mdg_12g014410	Mgde03G1083200
TE_00006544_MITE/DTM	Mgde03G1097800
Mdg_03g008520	Mgde03G1097900
TE_00006544_MITE/DTM	Mgde03G1098000
Mdg_11g010330	Mgde03G1097800
Mdg_11g010340	Mgde03G1097900
Mdg_11g010350	Mgde03G1098000
Mdg_12g013030	Mgde03G1097800
Mdg_12g013040	Mgde03G1097900
TE_00002450_MITE/DTM	Mgde03G1098000
Mdg_04g009930	Mgde03G1115100
Mdg_04g009940	Mgde03G1115200
Mdg_04g009950	TE_00006634_LTR/Copia
Mdg_14g001320	Mgde03G1133900
Mdg_14g001330	Mgde03G1134000
Mdg_14g001340	TE_00003127_LTR/unknown
Mdg_14g001490	TE_00005127_LTR/Copia
Mdg_14g001500	Mgde03G1135800
chr14:1446606..1446753_MITE/DTM	Mgde03G1135900
Mdg_11g015380	Mgde03G1151100
Mdg_11g015390	Mgde03G1151200
TE_00008713_LTR/unknown	Mgde03G1151400
Mdg_09g009490	TE_00003759_LTR/Gypsy
Mdg_09g009500	Mgde03G1197900
Mdg_09g009510	Mgde03G1198000
Mdg_17g009900	TE_00003759_LTR/Gypsy
Mdg_17g009910	Mgde03G1197900
Mdg_17g009920	Mgde03G1198000
Mdg_09g009480	TE_00005414_LTR/unknown
Mdg_09g009490	Mgde03G1198100
Mdg_09g009500	TE_00008864_LTR/Copia
Mdg_05g031440	Chr03:27223084..27223964_DNA/DTC
Mdg_05g031450	Mgde03G1199000
Mdg_05g031460	TE_00006451_LTR/unknown
Mdg_10g027100	Mgde03G1217700
Mdg_10g027110	Mgde03G1217900
Mdg_10g027120	TE_00006636_LTR/Copia
Mdg_11g021990	Mgde03G1224400
Mdg_11g022000	Mgde03G1224500
Mdg_11g022010	Mgde03G1224600
chr5:43436399..43437034_DNA/DTA	Mgde03G1227600
Mdg_05g028520	Mgde03G1227700
Mdg_05g028530	Mgde03G1227800
TE_00002887_LTR/Copia	TE_00008037_LTR/Copia
Mdg_03g020950	Mgde03G1239600
Mdg_03g020960	Mgde03G1239700
Mdg_11g024660	Mgde03G1254100
Mdg_11g024670	Mgde03G1254200
Mdg_11g024680	Mgde03G1254300
TE_00005300_LTR/Copia	Mgde03G1257800
Mdg_13g017330	Mgde03G1257900
chr13:17064057..17064535_MITE/DTC	Mgde03G1258000
Mdg_16g017330	Mgde03G1257800
Mdg_16g017340	Mgde03G1257900
Mdg_16g017350	Mgde03G1258000
Mdg_16g014980	Mgde03G1284800
Mdg_16g014990	Mgde03G1284900
Mdg_16g015000	Mgde03G1285000
Mdg_11g027100	Mgde03G1291200
Mdg_11g027110	Mgde03G1291300
Mdg_11g027120	TE_00001000_LTR/Gypsy
Mdg_11g027650	Mgde03G1292800
Mdg_11g027660	Mgde03G1292900
Mdg_11g027670	TE_00009242_DNA/DTH
Mdg_05g016350	Mgde04G1003800
Mdg_05g016360	Mgde04G1003900
Mdg_05g016370	Mgde04G1004000
TE_00007802_LTR/Gypsy	Mgde04G1003800
Mdg_10g016290	Mgde04G1003900
Mdg_10g016300	Mgde04G1004000
Mdg_13g023820	Mgde04G1025900
Mdg_13g023830	Mgde04G1026000
Mdg_13g023840	Mgde04G1026100
Mdg_04g002740	Mgde04G1029200
Mdg_04g002750	Mgde04G1029400
TE_00009266_LTR/unknown	TE_00007731_LTR/unknown
Mdg_04g002850	Mgde04G1029200
Mdg_04g002860	Mgde04G1029400
Mdg_04g002870	TE_00007731_LTR/unknown
TE_00008713_LTR/unknown	Mgde04G1086400
Mdg_06g006580	Mgde04G1086500
Mdg_06g006590	Chr04:12642863..12644181_DNA/DTM
Mdg_11g013020	Mgde04G1093200
Mdg_11g013030	Mgde04G1093300
TE_00005204_DNA/Helitron	TE_00005116_LTR/Copia
TE_00006265_LTR/Copia	Mgde04G1095900
Mdg_07g015270	Mgde04G1096000
Mdg_07g015280	Mgde04G1096100
Mdg_12g011250	Mgde04G1095900
Mdg_12g011260	Mgde04G1096000
Mdg_12g011270	Mgde04G1096100
Mdg_01g010220	TE_00007687_LTR/Copia
Mdg_01g010230	Mgde04G1098300
TE_00008859_MITE/DTM	Mgde04G1098400
Mdg_11g012440	TE_00007687_LTR/Copia
Mdg_11g012450	Mgde04G1098300
Mdg_11g012460	Mgde04G1098400
Mdg_12g012200	Mgde04G1113800
Mdg_12g012210	Mgde04G1113900
Mdg_12g012220	TE_00009094_DNA/DTA
Mdg_01g011290	Mgde04G1117400
Mdg_01g011300	Mgde04G1117500
Mdg_01g011310	Chr04:20266644..20267687_DNA/DTC
Mdg_07g016440	Mgde04G1117400
Mdg_07g016450	Mgde04G1117500
Mdg_07g016460	Chr04:20266644..20267687_DNA/DTC
Mdg_01g011430	Mgde04G1118900
Mdg_01g011440	Mgde04G1119000
Mdg_01g011450	TE_00009507_MITE/DTM
Mdg_07g016590	Mgde04G1118900
Mdg_07g016600	Mgde04G1119000
Mdg_07g016610	TE_00009507_MITE/DTM
TE_00004750_LTR/Copia	Mgde04G1120700
Mdg_03g008580	Mgde04G1120800
Mdg_03g008590	Mgde04G1121000
Mdg_11g010440	Mgde04G1120700
Mdg_11g010450	Mgde04G1120800
Mdg_11g010460	Mgde04G1121000
Mdg_11g010350	Mgde04G1120800
Mdg_11g010360	Mgde04G1121000
Mdg_11g010370	Mgde04G1121100
TE_00008937_MITE/DTM	Mgde04G1120800
Mdg_12g012990	Mgde04G1121000
TE_00006465_DNA/DTA	Mgde04G1121100
Mdg_11g008280	Mgde04G1134000
Mdg_11g008290	Mgde04G1134100
Mdg_11g008300	Mgde04G1134300
Mdg_03g006900	Mgde04G1142000
Mdg_03g006910	Mgde04G1142100
Mdg_03g006920	Mgde04G1142200
Mdg_03g005760	Mgde04G1155400
Mdg_03g005770	Mgde04G1155500
Mdg_03g005780	Mgde04G1155600
Mdg_11g006340	Mgde04G1155400
Mdg_11g006350	Mgde04G1155500
Mdg_11g006360	Mgde04G1155600
chr7:29419282..29419402_MITE/DTM	Mgde04G1170600
Mdg_07g019690	Mgde04G1170700
Mdg_07g019700	TE_00003836_LTR/Gypsy
Mdg_12g017150	Mgde04G1171400
Mdg_12g017160	Mgde04G1171500
Mdg_12g017170	Mgde04G1171600
chr1:25726727..25726874_MITE/DTM	Mgde04G1173300
Mdg_01g014740	Mgde04G1173400
Mdg_01g014750	TE_00005593_LTR/unknown
Mdg_11g004580	Mgde04G1173300
Mdg_11g004590	Mgde04G1173400
Mdg_11g004600	TE_00005593_LTR/unknown
Mdg_12g017310	TE_00005593_LTR/unknown
Mdg_12g017320	Mgde04G1173500
Mdg_12g017330	Mgde04G1173600
TE_00006169_DNA/DTH	Mgde04G1174900
Mdg_12g017470	Mgde04G1175000
TE_00007690_MITE/DTM	Mgde04G1175100
Mdg_12g018230	Mgde04G1184900
Mdg_12g018240	Mgde04G1185000
Mdg_12g018250	Mgde04G1185100
TE_00005698_MITE/DTM	Mgde04G1193000
Mdg_12g018930	Mgde04G1193100
TE_00006677_DNA/DTM	Mgde04G1193200
TE_00003300_LTR/Copia	Mgde05G1000300
Mdg_10g000040	Mgde05G1000400
TE_00006444_DNA/Helitron	TE_00004963_LTR/Copia
Mdg_10g002100	Mgde05G1021500
Mdg_10g002110	Mgde05G1021600
Mdg_10g002120	Mgde05G1021700
Mdg_10g002150	Mgde05G1022600
Mdg_10g002160	Mgde05G1022700
Mdg_10g002170	Mgde05G1022800
Mdg_10g004540	TE_00004476_LTR/Copia
Mdg_10g004550	Mgde05G1041800
Mdg_10g004560	Mgde05G1041900
TE_00002638_DNA/DTM	Mgde05G1047800
Mdg_10g005350	Mgde05G1047900
Mdg_10g005360	Mgde05G1048000
TE_00006024_LTR/Copia	TE_00008889_LTR/Gypsy
Mdg_08g002140	Mgde05G1062200
Mdg_08g002150	Mgde05G1062400
TE_00009311_LTR/unknown	TE_00008889_LTR/Gypsy
Mdg_10g007070	Mgde05G1062200
Mdg_10g007080	Mgde05G1062400
Mdg_15g001920	TE_00008889_LTR/Gypsy
Mdg_15g001930	Mgde05G1062200
Mdg_15g001940	Mgde05G1062400
Mdg_10g007500	Mgde05G1064700
Mdg_10g007510	Mgde05G1064900
Mdg_10g007520	Mgde05G1065000
Mdg_10g007630	Mgde05G1065300
Mdg_10g007640	Mgde05G1065400
Mdg_10g007650	TE_00005856_DNA/DTC
Mdg_10g007820	Chr05:12678823..12682538_DNA/DTC
Mdg_10g007830	Mgde05G1067300
Mdg_10g007840	Mgde05G1067400
chr2:13423004..13437759_LTR/Gypsy	Mgde05G1081700
Mdg_02g014400	Mgde05G1081800
TE_00007794_DNA/DTA	Mgde05G1081900
chr2:14255441..14255637_MITE/DTM	Mgde05G1086700
Mdg_02g014810	Mgde05G1086900
Mdg_02g014820	Mgde05G1087100
Mdg_08g008430	Mgde05G1086700
Mdg_08g008440	Mgde05G1086900
Mdg_08g008450	Mgde05G1087100
Mdg_15g025960	Mgde05G1086700
Mdg_15g025970	Mgde05G1086900
Mdg_15g025980	Mgde05G1087100
Mdg_02g015460	Mgde05G1099900
Mdg_02g015470	Mgde05G1100000
TE_00004986_MITE/DTH	Mgde05G1100100
Mdg_15g006530	Mgde05G1101000
Mdg_15g006540	Mgde05G1101500
Mdg_15g006550	Mgde05G1101600
TE_00007558_LTR/Gypsy	Mgde05G1108800
Mdg_15g027330	Mgde05G1108900
TE_00003417_DNA/DTM	Mgde05G1109000
Mdg_10g011560	Mgde05G1112300
Mdg_10g011570	Mgde05G1112400
Mdg_10g011580	Mgde05G1112500
Mdg_04g001020	Mgde05G1172900
Mdg_04g001030	Mgde05G1173000
Mdg_04g001040	Mgde05G1173100
Mdg_04g000600	Mgde05G1175000
Mdg_04g000610	Mgde05G1175100
Mdg_04g000620	Mgde05G1175200
Mdg_05g020710	Mgde05G1220700
Mdg_05g020720	Mgde05G1220800
Mdg_05g020730	TE_00008066_LTR/Copia
Mdg_10g019510	Mgde05G1220700
Mdg_10g019520	Mgde05G1220800
Mdg_10g019530	TE_00008066_LTR/Copia
Mdg_10g021170	Mgde05G1244900
Mdg_10g021180	Mgde05G1245000
Mdg_10g021190	Mgde05G1245100
Mdg_10g023930	Mgde05G1287900
Mdg_10g023940	Mgde05G1288000
Mdg_10g023950	TE_00007091_LTR/Copia
Mdg_03g020750	Mgde05G1308100
Mdg_03g020760	Mgde05G1308200
Mdg_03g020770	Mgde05G1308300
Mdg_11g023060	Mgde05G1308100
Mdg_11g023070	Mgde05G1308200
TE_00007680_LTR/Copia	Mgde05G1308300
Mdg_05g028740	Mgde05G1314500
Mdg_05g028750	Mgde05G1314600
Mdg_05g028760	Mgde05G1314700
Mdg_10g026670	Mgde05G1318800
Mdg_10g026680	Mgde05G1318900
Mdg_10g026690	Mgde05G1319100
Mdg_10g027020	Mgde05G1324900
Mdg_10g027030	Mgde05G1325000
Mdg_10g027040	Mgde05G1325100
TE_00008446_MITE/DTM	TE_00005774_MITE/DTM
Mdg_05g030720	Mgde05G1341200
Mdg_05g030730	Mgde05G1341300
Mdg_10g028020	TE_00005774_MITE/DTM
Mdg_10g028030	Mgde05G1341200
Mdg_10g028040	Mgde05G1341300
Mdg_10g028140	Mgde05G1342300
Mdg_10g028150	Mgde05G1342400
TE_00007184_DNA/DTH	TE_00009503_MITE/DTM
Mdg_03g017420	Mgde05G1349600
Mdg_03g017430	Mgde05G1349700
Mdg_03g017440	TE_00001242_DNA/DTA
TE_00008299_MITE/DTM	Mgde05G1349600
Mdg_10g028770	Mgde05G1349700
Mdg_10g028780	TE_00001242_DNA/DTA
Mdg_11g019320	Mgde05G1349600
Mdg_11g019330	Mgde05G1349700
Mdg_11g019340	TE_00001242_DNA/DTA
Mdg_17g009930	Mgde05G1349600
Mdg_17g009940	Mgde05G1349700
Mdg_17g009950	TE_00001242_DNA/DTA
Mdg_10g029100	TE_00006704_MITE/DTM
Mdg_10g029110	Mgde05G1355400
Mdg_10g029120	TE_00001223_DNA/DTA
Mdg_05g032690	TE_00002142_MITE/DTM
Mdg_05g032700	Mgde05G1360400
Mdg_05g032710	Mgde05G1360500
Mdg_02g018760	Mgde06G1042900
Mdg_02g018770	Mgde06G1043000
TE_00008214_DNA/DTA	Mgde06G1043100
Mdg_05g020710	Mgde06G1065000
Mdg_05g020720	Mgde06G1065100
Mdg_05g020730	Mgde06G1065200
TE_00005783_DNA/DTA	Mgde06G1079900
Mdg_07g022870	Mgde06G1080000
Mdg_07g022880	TE_00008358_LTR/Copia
Mdg_14g010820	Mgde06G1088000
Mdg_14g010830	Mgde06G1088200
TE_00008329_DNA/DTH	TE_00006031_LTR/Copia
Mdg_07g023450	Chr06:21730448..21730902_MITE/DTM
Mdg_07g023460	Mgde06G1089200
Mdg_07g023470	TE_00002243_LTR/Gypsy
Mdg_01g007060	TE_00009579_DNA/DTA
Mdg_01g007070	Mgde06G1090200
TE_00003964_DNA/DTH	Mgde06G1090400
Mdg_01g018420	Mgde06G1093100
Mdg_01g018430	Mgde06G1093300
Mdg_01g018440	Mgde06G1093400
chr17:311985..324282_LTR/Gypsy	Mgde06G1132900
Mdg_17g000490	Mgde06G1133000
Mdg_17g000500	Mgde06G1133100
Mdg_17g000530	Mgde06G1133400
Mdg_17g000540	Mgde06G1133500
Mdg_17g000550	Chr06:27804304..27804812_MITE/DTA
TE_00006868_LTR/Copia	Mgde06G1133700
Mdg_14g014600	Mgde06G1133900
Mdg_14g014610	Mgde06G1134000
Mdg_14g014860	Mgde06G1137900
Mdg_14g014870	Mgde06G1138000
TE_00008924_LTR/Gypsy	Mgde06G1138100
chr16:6247185..6248699_DNA/DTM	Mgde06G1177300
Mdg_16g008200	Mgde06G1177400
Mdg_16g008210	TE_00002089_MITE/DTM
Mdg_13g007340	Mgde06G1178600
Mdg_13g007350	Mgde06G1178700
Mdg_13g007360	Mgde06G1178800
Mdg_17g004720	Mgde06G1190100
Mdg_17g004730	Mgde06G1190200
Mdg_17g004740	Mgde06G1190400
Mdg_09g004310	Mgde06G1191000
Mdg_09g004320	Mgde06G1191100
Mdg_09g004330	Mgde06G1191300
TE_00002429_MITE/DTM	Mgde06G1191000
Mdg_17g004770	Mgde06G1191100
Mdg_17g004780	Mgde06G1191300
TE_00005760_LTR/Gypsy	Mgde06G1192900
Mdg_09g004430	Mgde06G1193200
Mdg_09g004440	Mgde06G1193300
Mdg_17g005080	Mgde06G1195000
Mdg_17g005090	Mgde06G1195100
TE_00001896_DNA/DTC	Chr06:32962702..32963168_MITE/DTM
TE_00007690_MITE/DTM	Mgde06G1198200
Mdg_16g006030	Mgde06G1198400
Mdg_16g006040	Mgde06G1198500
Mdg_13g005280	Mgde06G1200100
Mdg_13g005290	Mgde06G1200200
Mdg_13g005300	Mgde06G1200300
Mdg_16g005790	Mgde06G1200100
Mdg_16g005800	Mgde06G1200200
TE_00006544_MITE/DTM	Mgde06G1200300
TE_00007191_DNA/DTM	TE_00006889_LTR/Copia
Mdg_16g004430	Mgde06G1211400
Mdg_16g004440	Mgde06G1211500
chr13:2668390..2669030_DNA/DTM	TE_00008305_MITE/DTM
Mdg_13g003540	Mgde06G1215300
Mdg_13g003550	Chr06:34762840..34767057_DNA/DTH
Mdg_02g024980	Mgde07G1023200
Mdg_02g024990	Mgde07G1023300
chr2:34488282..34489068_DNA/DTM	Mgde07G1023400
Mdg_02g023500	Mgde07G1046800
Mdg_02g023510	Mgde07G1046900
Mdg_02g023520	Mgde07G1047000
Mdg_12g001900	Mgde07G1067400
Mdg_12g001910	Mgde07G1067500
chr12:2090699..2090846_MITE/DTM	Mgde07G1067600
Mdg_14g001590	Mgde07G1067400
Mdg_14g001600	Mgde07G1067500
Mdg_14g001610	Mgde07G1067600
Mdg_02g018600	TE_00006448_MITE/DTA
Mdg_02g018610	Mgde07G1096500
Mdg_02g018620	Mgde07G1096600
Mdg_06g004670	Mgde07G1096800
Mdg_06g004680	Mgde07G1096900
chr6:6280590..6282291_DNA/DTC	Mgde07G1097000
Mdg_01g005460	TE_00006643_LTR/unknown
Mdg_01g005470	Mgde07G1125900
Mdg_01g005480	TE_00007270_LTR/Gypsy
Mdg_14g010820	Mgde07G1133100
Mdg_14g010830	Mgde07G1133200
TE_00008329_DNA/DTH	TE_00006780_LTR/unknown
Mdg_01g006680	TE_00002489_DNA/DTA
Mdg_01g006690	Mgde07G1135200
Mdg_01g006700	Mgde07G1135300
Mdg_01g006540	TE_00003194_MITE/DTM
Mdg_01g006550	Mgde07G1136400
Mdg_01g006560	Mgde07G1136500
Mdg_06g010570	Mgde07G1149700
Mdg_06g010580	Mgde07G1149800
Mdg_06g010590	Mgde07G1149900
Mdg_06g011200	Mgde07G1154200
Mdg_06g011210	Mgde07G1154300
Mdg_06g011220	Mgde07G1154400
Mdg_12g012360	Mgde07G1182900
Mdg_12g012370	Mgde07G1183000
TE_00008686_LTR/unknown	Mgde07G1183100
TE_00006223_MITE/DTM	Mgde07G1194000
Mdg_03g008480	Mgde07G1194100
Mdg_03g008490	Mgde07G1194200
Mdg_11g010290	Mgde07G1194000
Mdg_11g010300	Mgde07G1194100
Mdg_11g010310	Mgde07G1194200
Mdg_11g008280	Mgde07G1202100
Mdg_11g008290	Mgde07G1202200
Mdg_11g008300	Mgde07G1202300
chr3:6873672..6886196_LTR/Gypsy	Mgde07G1203300
Mdg_03g007270	Mgde07G1203400
Mdg_03g007280	Mgde07G1203500
Mdg_11g008060	Mgde07G1205700
Mdg_11g008070	Mgde07G1205800
Mdg_11g008080	Mgde07G1206000
Mdg_04g014820	Mgde07G1228600
Mdg_04g014830	Mgde07G1228700
Mdg_04g014840	Mgde07G1228800
chr7:29419282..29419402_MITE/DTM	Chr07:30448873..30448993_MITE/DTM
Mdg_07g019690	Mgde07G1229600
Mdg_07g019700	Mgde07G1229700
Mdg_04g015510	Mgde07G1237100
Mdg_04g015520	Mgde07G1237200
Mdg_04g015530	Mgde07G1237300
Mdg_01g015030	Mgde07G1237400
Mdg_01g015040	Mgde07G1237500
Mdg_01g015050	Mgde07G1237600
Mdg_03g004130	Mgde07G1237400
Mdg_03g004140	Mgde07G1237500
Mdg_03g004150	Mgde07G1237600
Mdg_11g004270	Mgde07G1237400
Mdg_11g004280	Mgde07G1237500
Mdg_11g004290	Mgde07G1237600
Mdg_01g018420	Mgde07G1281300
Mdg_01g018430	Mgde07G1281400
Mdg_01g018440	Mgde07G1281500
chr1:30055231..30055462_MITE/DTM	Mgde07G1293700
Mdg_01g019490	Mgde07G1293800
Mdg_01g019500	Mgde07G1293900
Mdg_01g019740	Mgde07G1296600
Mdg_01g019750	Mgde07G1296700
Mdg_01g019760	Mgde07G1296800
Mdg_01g019990	Mgde07G1299900
Mdg_01g020000	Mgde07G1300000
chr1:30438462..30438609_MITE/DTM	TE_00006217_LTR/Gypsy
Mdg_15g002190	Mgde08G1029300
Mdg_15g002200	Mgde08G1029400
TE_00008027_MITE/DTM	Mgde08G1029500
Mdg_15g003450	Mgde08G1040500
Mdg_15g003460	Mgde08G1040600
Mdg_15g003470	TE_00002012_LTR/Copia
Mdg_15g005640	Mgde08G1061300
Mdg_15g005650	Mgde08G1061400
Mdg_15g005660	Mgde08G1061500
Mdg_15g005310	Chr08:5195832..5196320_MITE/DTC
Mdg_15g005320	Mgde08G1065200
Mdg_15g005330	Mgde08G1065300
Mdg_02g007060	Mgde08G1065200
Mdg_02g007070	Mgde08G1065300
Mdg_02g007080	TE_00004502_LTR/unknown
TE_00007383_DNA/DTM	Mgde08G1065200
Mdg_09g016280	Mgde08G1065300
Mdg_09g016290	TE_00004502_LTR/unknown
Mdg_15g017900	TE_00002529_DNA/DTA
Mdg_15g017910	Mgde08G1115500
Mdg_15g017920	TE_00002651_MITE/DTA
TE_00007097_MITE/DTM	TE_00005610_DNA/DTH
Mdg_15g009270	Mgde08G1119600
Mdg_15g009280	Mgde08G1119700
Mdg_15g010510	TE_00004396_LTR/Gypsy
Mdg_15g010520	Mgde08G1132500
Mdg_15g010530	TE_00002575_LTR/Copia
Mdg_15g011220	TE_00002641_LTR/unknown
Mdg_15g011230	Mgde08G1143200
Mdg_15g011240	Mgde08G1143300
TE_00002483_DNA/DTA	Mgde08G1149300
Mdg_17g019390	Mgde08G1149400
Mdg_17g019400	Mgde08G1149500
Mdg_15g034180	Mgde08G1191500
Mdg_15g034190	Mgde08G1191600
chr15:46844523..46854181_LTR/Gypsy	Mgde08G1191700
Mdg_08g018250	Mgde08G1205200
Mdg_08g018260	Mgde08G1205300
Mdg_08g018270	Mgde08G1205500
Mdg_01g005020	Mgde08G1208700
Mdg_01g005030	Mgde08G1208800
Mdg_01g005040	TE_00005759_LTR/Copia
chr15:51045001..51045914_DNA/DTA	Mgde08G1221000
Mdg_15g036710	Mgde08G1221100
Mdg_15g036720	TE_00004476_LTR/Copia
Mdg_15g037330	Mgde08G1227400
Mdg_15g037340	Mgde08G1227500
Mdg_15g037350	Mgde08G1227600
TE_00005783_DNA/DTA	Mgde08G1240000
Mdg_15g038380	Mgde08G1240100
Mdg_15g038390	Mgde08G1240200
Mdg_15g038450	Mgde08G1240100
Mdg_15g038460	Mgde08G1240200
Mdg_15g038470	Mgde08G1240300
TE_00006868_LTR/Copia	Mgde09G1005600
Mdg_14g014600	Mgde09G1005700
Mdg_14g014610	Mgde09G1005800
Mdg_17g001310	Mgde09G1011900
Mdg_17g001320	Mgde09G1012000
Mdg_17g001330	Mgde09G1012100
Mdg_13g009490	Mgde09G1016800
Mdg_13g009500	Mgde09G1016900
Mdg_13g009510	Mgde09G1017000
Mdg_16g009910	Mgde09G1016800
Mdg_16g009920	Mgde09G1016900
Mdg_16g009930	Mgde09G1017000
Mdg_17g001870	Mgde09G1018700
Mdg_17g001880	Mgde09G1018800
Mdg_17g001890	Mgde09G1018900
Mdg_17g002500	Mgde09G1025000
Mdg_17g002510	Mgde09G1025100
Mdg_17g002520	TE_00006181_LTR/unknown
Mdg_17g002520	Mgde09G1025300
Mdg_17g002530	Mgde09G1025400
Mdg_17g002540	TE_00006935_LTR/Gypsy
Mdg_13g007810	Mgde09G1032300
Mdg_13g007820	Mgde09G1032400
Mdg_13g007830	Mgde09G1032500
Mdg_17g004050	Mgde09G1040000
Mdg_17g004060	Mgde09G1040100
Mdg_17g004070	Mgde09G1040200
Mdg_13g006640	Mgde09G1046600
Mdg_13g006650	Mgde09G1046700
TE_00002768_MITE/DTM	Mgde09G1046800
Mdg_16g007160	Mgde09G1046600
Mdg_16g007170	Mgde09G1046700
Mdg_16g007180	Mgde09G1046800
Mdg_17g004750	Mgde09G1049500
Mdg_17g004760	Mgde09G1049600
TE_00002429_MITE/DTM	Mgde09G1049700
TE_00004550_MITE/DTM	Chr09:3323761..3324938_DNA/DTH
Mdg_06g017450	Mgde09G1050000
Mdg_06g017460	Mgde09G1050100
TE_00009308_LTR/Copia	Chr09:3323761..3324938_DNA/DTH
Mdg_14g018540	Mgde09G1050000
Mdg_14g018550	Mgde09G1050100
Mdg_13g005280	Mgde09G1062700
Mdg_13g005290	Mgde09G1062800
Mdg_13g005300	Mgde09G1062900
Mdg_16g005790	Mgde09G1062700
Mdg_16g005800	Mgde09G1062800
TE_00006544_MITE/DTM	Mgde09G1062900
Mdg_14g019400	Mgde09G1063300
Mdg_14g019410	Mgde09G1063400
Mdg_14g019420	TE_00007961_LTR/Copia
Mdg_17g006030	Mgde09G1063300
Mdg_17g006040	Mgde09G1063400
Mdg_17g006050	TE_00007961_LTR/Copia
Mdg_17g009950	Mgde09G1072300
Mdg_17g009960	Mgde09G1072400
Mdg_17g009970	Mgde09G1072500
Mdg_06g018520	Mgde09G1072700
Mdg_06g018530	Mgde09G1072800
Mdg_06g018540	Mgde09G1072900
Mdg_14g019820	Mgde09G1072700
Mdg_14g019830	Mgde09G1072800
Mdg_14g019840	Mgde09G1072900
TE_00007036_LTR/Gypsy	Mgde09G1073300
Mdg_06g018550	Mgde09G1073400
Mdg_06g018560	Mgde09G1073500
Mdg_14g019840	Mgde09G1073300
Mdg_14g019850	Mgde09G1073400
Mdg_14g019860	Mgde09G1073500
Mdg_09g007350	Mgde09G1085800
Mdg_09g007360	Mgde09G1085900
Mdg_09g007370	Mgde09G1086000
Mdg_17g007720	Mgde09G1085800
Mdg_17g007730	Mgde09G1085900
Mdg_17g007740	Mgde09G1086000
Mdg_10g026890	Mgde09G1091500
Mdg_10g026900	Mgde09G1091600
chr10:39035878..39036284_MITE/DTM	Mgde09G1091700
Mdg_05g029720	Mgde09G1096600
Mdg_05g029730	Mgde09G1096700
Mdg_05g029740	Mgde09G1096800
Mdg_05g031810	Mgde09G1112700
Mdg_05g031820	Mgde09G1112800
Mdg_05g031830	Mgde09G1112900
chr10:41262838..41262985_MITE/DTM	Mgde09G1112700
Mdg_10g028960	Mgde09G1112800
Mdg_10g028970	Mgde09G1112900
Mdg_05g032360	Mgde09G1120400
Mdg_05g032370	Mgde09G1120500
TE_00007054_LTR/Copia	Mgde09G1120600
TE_00005484_LTR/unknown	Mgde09G1138200
Mdg_17g012340	Mgde09G1138300
Mdg_17g012350	Mgde09G1138400
TE_00004496_LTR/Gypsy	Mgde09G1148300
Mdg_17g012920	Mgde09G1148400
chr17:11693828..11694855_DNA/DTA	Mgde09G1148500
Mdg_17g013790	Chr09:13189344..13192165_DNA/DTA
Mdg_17g013800	Mgde09G1162600
chr17:12917971..12921309_DNA/DTC	Mgde09G1162700
Mdg_02g007560	Mgde09G1184300
Mdg_02g007570	Mgde09G1184400
Mdg_02g007580	Mgde09G1184500
Mdg_02g006170	Mgde09G1195400
Mdg_02g006180	Mgde09G1195500
Mdg_02g006190	TE_00007615_LTR/unknown
Mdg_15g018820	Mgde09G1195400
Mdg_15g018830	Mgde09G1195500
chr15:16346369..16357513_LTR/Gypsy	TE_00007615_LTR/unknown
Mdg_15g005810	TE_00002243_LTR/Gypsy
Mdg_15g005820	Mgde09G1196100
Mdg_15g005830	Mgde09G1196200
Mdg_02g004860	Mgde09G1207900
Mdg_02g004870	Mgde09G1208000
TE_00005990_LTR/unknown	Mgde09G1208200
Mdg_17g021390	TE_00001445_LTR/unknown
Mdg_17g021400	Mgde09G1242800
Mdg_17g021410	Mgde09G1242900
chr11:33638969..33639193_MITE/DTM	Mgde09G1244900
Mdg_11g022520	Mgde09G1245000
Mdg_11g022530	Mgde09G1245200
Mdg_16g002820	Mgde09G1258300
Mdg_16g002830	Mgde09G1258400
Mdg_16g002840	TE_00007361_LTR/Gypsy
TE_00008320_MITE/DTH	TE_00009285_DNA/DTA
Mdg_17g024190	Mgde09G1270800
Mdg_17g024200	Mgde09G1270900
TE_00005587_DNA/DTH	Mgde09G1276400
Mdg_09g023780	Mgde09G1276900
Mdg_09g023790	Mgde09G1277000
chr17:32682043..32682190_MITE/DTM	Mgde09G1276400
Mdg_17g024380	Mgde09G1276900
chr17:32693831..32694237_MITE/DTM	Mgde09G1277000
TE_00005071_LTR/Gypsy	Mgde10G1028400
Mdg_05g002930	Mgde10G1028500
Mdg_05g002940	Mgde10G1028600
chr5:4870565..4871777_DNA/DTM	TE_00003197_DNA/DTH
Mdg_05g002970	Mgde10G1029000
TE_00005878_LTR/Gypsy	TE_00008525_LTR/Copia
Mdg_15g002190	Mgde10G1073000
Mdg_15g002200	Mgde10G1073200
TE_00008027_MITE/DTM	Chr10:10189737..10190955_DNA/DTA
Mdg_05g009610	Mgde10G1099600
Mdg_05g009620	Mgde10G1099700
Mdg_05g009630	Mgde10G1099800
TE_00003860_DNA/DTC	Mgde10G1121100
Mdg_02g011190	Mgde10G1121200
Mdg_02g011200	TE_00001437_DNA/Helitron
Mdg_05g012010	Mgde10G1124200
Mdg_05g012020	Mgde10G1124300
TE_00009339_MITE/DTM	Mgde10G1124400
Mdg_05g014960	TE_00009059_LTR/Copia
Mdg_05g014970	Mgde10G1151200
Mdg_05g014980	TE_00005548_MITE/DTM
Mdg_05g016330	Mgde10G1165800
Mdg_05g016340	Mgde10G1165900
Mdg_05g016350	Mgde10G1166000
Mdg_04g000340	TE_00001693_DNA/DTA
Mdg_04g000350	Mgde10G1167800
Mdg_04g000360	TE_00004758_LTR/unknown
Mdg_13g018240	Mgde10G1180200
Mdg_13g018250	Mgde10G1180300
TE_00008110_LTR/Copia	Mgde10G1180400
Mdg_16g018940	Mgde10G1180200
Mdg_16g018950	Mgde10G1180300
TE_00006856_MITE/DTM	Mgde10G1180400
Mdg_05g023080	TE_00002645_LTR/Copia
Mdg_05g023090	Mgde10G1234200
TE_00007603_MITE/DTM	Mgde10G1234300
TE_00005109_LTR/Copia	Mgde10G1239600
Mdg_05g023730	Mgde10G1239800
Mdg_05g023740	Mgde10G1239900
Mdg_05g025510	TE_00007557_LTR/unknown
Mdg_05g025520	Mgde10G1260900
Mdg_05g025530	TE_00003408_LTR/Copia
Mdg_05g025580	Mgde10G1261700
Mdg_05g025590	Mgde10G1261800
Mdg_05g025600	Mgde10G1261900
Mdg_10g024080	Mgde10G1266500
Mdg_10g024090	Mgde10G1266600
Mdg_10g024100	Mgde10G1266700
TE_00007802_LTR/Gypsy	Mgde10G1286700
Mdg_11g023080	Mgde10G1286800
Mdg_11g023090	TE_00001774_DNA/DTA
Mdg_11g023060	Mgde10G1287100
Mdg_11g023070	Mgde10G1287200
TE_00007680_LTR/Copia	Mgde10G1287300
Mdg_17g022060	Mgde10G1297100
Mdg_17g022070	Mgde10G1297200
chr17:28593065..28593263_MITE/DTM	Mgde10G1297300
Mdg_11g021820	Mgde10G1297900
Mdg_11g021830	Mgde10G1298000
Mdg_11g021840	Mgde10G1298100
TE_00008446_MITE/DTM	Mgde10G1314700
Mdg_05g030720	Mgde10G1314800
Mdg_05g030730	Mgde10G1314900
Mdg_10g028020	Mgde10G1314700
Mdg_10g028030	Mgde10G1314800
Mdg_10g028040	Mgde10G1314900
Mdg_05g032100	Mgde10G1329600
Mdg_05g032110	Mgde10G1329700
Mdg_05g032120	Mgde10G1329800
Mdg_05g032690	Mgde10G1337300
Mdg_05g032700	Mgde10G1337400
Mdg_05g032710	Mgde10G1337500
Mdg_03g002620	Mgde11G1035700
Mdg_03g002630	Mgde11G1035800
Mdg_03g002640	Mgde11G1035900
Mdg_12g016630	TE_00007253_MITE/DTM
Mdg_12g016640	Mgde11G1058500
Mdg_12g016650	Mgde11G1058600
Mdg_01g014170	Mgde11G1060100
Mdg_01g014180	Mgde11G1060200
Mdg_01g014190	Mgde11G1060300
Mdg_12g015850	Mgde11G1069000
Mdg_12g015860	Mgde11G1069100
Mdg_12g015870	Mgde11G1069200
chr3:6873672..6886196_LTR/Gypsy	Mgde11G1093300
Mdg_03g007270	Mgde11G1093400
Mdg_03g007280	Mgde11G1093500
Mdg_03g008200	Mgde11G1110500
Mdg_03g008210	Mgde11G1110600
Mdg_03g008220	Mgde11G1111000
Mdg_01g011860	Mgde11G1111300
Mdg_01g011870	Mgde11G1111400
TE_00005694_LTR/Copia	Mgde11G1111500
Mdg_04g011240	Mgde11G1111300
Mdg_04g011250	Mgde11G1111400
TE_00002609_MITE/DTM	Mgde11G1111500
Mdg_03g009150	Mgde11G1117700
Mdg_03g009160	Mgde11G1117800
Mdg_03g009170	Mgde11G1117900
Mdg_04g009930	Mgde11G1132800
Mdg_04g009940	Mgde11G1132900
Mdg_04g009950	Mgde11G1133000
TE_00009252_DNA/DTH	Mgde11G1132800
Mdg_12g011630	Mgde11G1132900
Mdg_12g011640	Mgde11G1133000
Mdg_03g010480	Mgde11G1135900
Mdg_03g010490	Mgde11G1136000
Mdg_03g010500	TE_00003352_LTR/Copia
TE_00002609_MITE/DTM	Mgde11G1149200
Mdg_03g011350	Mgde11G1149300
TE_00006908_MITE/DTM	Mgde11G1149400
Mdg_03g011840	Mgde11G1156600
Mdg_03g011850	Mgde11G1156700
Mdg_03g011860	Mgde11G1156800
Mdg_12g001670	Mgde11G1157400
Mdg_12g001680	Mgde11G1157500
TE_00007680_LTR/Copia	TE_00004175_LTR/unknown
Mdg_14g001490	TE_00007070_DNA/DTM
Mdg_14g001500	Mgde11G1158300
chr14:1446606..1446753_MITE/DTM	Mgde11G1158400
Mdg_03g012840	Mgde11G1166100
Mdg_03g012850	Mgde11G1166200
TE_00001994_DNA/DTM	TE_00006668_LTR/Gypsy
TE_00005484_LTR/unknown	TE_00009389_MITE/DTM
Mdg_03g012880	Mgde11G1167600
TE_00009299_LTR/Copia	Mgde11G1167700
Mdg_09g009490	Mgde11G1213700
Mdg_09g009500	Mgde11G1213800
Mdg_09g009510	Chr11:31254113..31255252_DNA/DTA
Mdg_17g009900	Mgde11G1213700
Mdg_17g009910	Mgde11G1213800
Mdg_17g009920	Chr11:31254113..31255252_DNA/DTA
Mdg_05g031440	TE_00007332_LTR/Copia
Mdg_05g031450	Mgde11G1215300
Mdg_05g031460	Mgde11G1215400
Mdg_03g018440	Mgde11G1223600
Mdg_03g018450	Mgde11G1223700
chr3:27814329..27814472_MITE/DTM	TE_00004006_MITE/DTM
Mdg_10g028140	Mgde11G1223600
Mdg_10g028150	Mgde11G1223700
TE_00007184_DNA/DTH	TE_00004006_MITE/DTM
chr5:43436399..43437034_DNA/DTA	Mgde11G1246900
Mdg_05g028520	Mgde11G1247000
Mdg_05g028530	TE_00009224_MITE/DTM
TE_00005300_LTR/Copia	Mgde11G1278500
Mdg_13g017330	Mgde11G1278600
chr13:17064057..17064535_MITE/DTC	Mgde11G1278700
Mdg_16g017330	Mgde11G1278500
Mdg_16g017340	Mgde11G1278600
Mdg_16g017350	Mgde11G1278700
Mdg_16g014980	Mgde11G1304300
Mdg_16g014990	Mgde11G1304400
Mdg_16g015000	Mgde11G1304500
Mdg_03g024860	TE_00004609_DNA/DTA
Mdg_03g024870	Mgde11G1312900
TE_00004750_LTR/Copia	Mgde11G1313000
Mdg_14g000420	Mgde12G1006400
Mdg_14g000430	Mgde12G1006500
Mdg_14g000440	Mgde12G1006600
TE_00005484_LTR/unknown	Mgde12G1042100
Mdg_14g003650	Mgde12G1042300
Mdg_14g003660	Chr12:4691017..4692016_DNA/DTT
Mdg_14g003660	TE_00004541_MITE/DTM
Mdg_14g003670	Mgde12G1042700
Mdg_14g003680	Mgde12G1042800
Mdg_14g004160	TE_00004039_LTR/unknown
Mdg_14g004170	Mgde12G1048900
Mdg_14g004180	Mgde12G1049100
Mdg_07g000900	Mgde12G1067800
Mdg_07g000910	Mgde12G1067900
Mdg_07g000920	Chr12:8052450..8062156_LTR/Gypsy
Mdg_04g009590	Mgde12G1117500
Mdg_04g009600	Mgde12G1117600
TE_00005439_MITE/DTM	TE_00004172_LTR/Copia
Mdg_01g010220	Mgde12G1118900
Mdg_01g010230	Mgde12G1119100
TE_00008859_MITE/DTM	Mgde12G1119200
Mdg_11g012440	Mgde12G1118900
Mdg_11g012450	Mgde12G1119100
Mdg_11g012460	Mgde12G1119200
Mdg_12g011630	Mgde12G1120400
Mdg_12g011640	Mgde12G1120500
TE_00003398_LTR/Gypsy	Mgde12G1120600
Mdg_01g011290	Mgde12G1132900
Mdg_01g011300	Mgde12G1133000
Mdg_01g011310	Mgde12G1133200
TE_00004750_LTR/Copia	Mgde12G1138000
Mdg_03g008580	Mgde12G1138100
Mdg_03g008590	TE_00004418_MITE/DTM
Mdg_11g010440	Mgde12G1138000
Mdg_11g010450	Mgde12G1138100
Mdg_11g010460	TE_00004418_MITE/DTM
Mdg_01g013480	TE_00005007_LTR/Gypsy
Mdg_01g013490	Mgde12G1165000
TE_00007848_LTR/unknown	Mgde12G1165200
Mdg_07g019000	TE_00005007_LTR/Gypsy
Mdg_07g019010	Mgde12G1165000
Mdg_07g019020	Mgde12G1165200
Mdg_01g013620	Mgde12G1166800
Mdg_01g013630	Mgde12G1166900
Mdg_01g013640	TE_00001597_LTR/Gypsy
Mdg_03g005760	Mgde12G1168600
Mdg_03g005770	Mgde12G1168700
Mdg_03g005780	Mgde12G1168800
Mdg_11g006340	Mgde12G1168600
Mdg_11g006350	Mgde12G1168700
Mdg_11g006360	Mgde12G1168800
Mdg_12g016650	Mgde12G1179600
Mdg_12g016660	Mgde12G1179700
Mdg_12g016670	TE_00002564_MITE/DTM
chr7:29419282..29419402_MITE/DTM	Mgde12G1184300
Mdg_07g019690	Mgde12G1184400
Mdg_07g019700	TE_00001600_LTR/unknown
Mdg_03g004720	Mgde12G1185000
Mdg_03g004730	Mgde12G1185100
Mdg_03g004740	TE_00004711_MITE/DTM
Mdg_11g004780	Mgde12G1185000
Mdg_11g004790	Mgde12G1185100
Mdg_11g004800	TE_00004711_MITE/DTM
chr1:25726727..25726874_MITE/DTM	Mgde12G1186700
Mdg_01g014740	Mgde12G1186800
Mdg_01g014750	Mgde12G1186900
Mdg_11g004580	Mgde12G1186700
Mdg_11g004590	Mgde12G1186800
Mdg_11g004600	Mgde12G1186900
Mdg_12g017310	Mgde12G1186900
Mdg_12g017320	Mgde12G1187000
Mdg_12g017330	Mgde12G1187100
Mdg_16g014980	Mgde12G1213500
Mdg_16g014990	Mgde12G1213600
Mdg_16g015000	Mgde12G1213700
Mdg_04g018530	Mgde12G1228700
Mdg_04g018540	Mgde12G1228800
Mdg_04g018550	Mgde12G1228900
chr17:28625388..28625644_MITE/DTM	Mgde13G1041700
Mdg_17g022120	Mgde13G1041800
Mdg_17g022130	Mgde13G1041900
Mdg_06g019190	TE_00005759_LTR/Copia
Mdg_06g019200	Mgde13G1044900
Mdg_06g019210	Mgde13G1045000
Mdg_16g004840	TE_00002621_DNA/DTM
Mdg_16g004850	Mgde13G1054100
Mdg_16g004860	Mgde13G1054200
Mdg_13g005400	Mgde13G1065500
Mdg_13g005410	Mgde13G1065600
TE_00007531_MITE/DTM	Mgde13G1065700
Mdg_17g004720	Mgde13G1074200
Mdg_17g004730	Mgde13G1074300
Mdg_17g004740	TE_00001864_LTR/Gypsy
Mdg_16g006900	Mgde13G1074700
Mdg_16g006910	Mgde13G1074800
Mdg_16g006920	Mgde13G1074900
TE_00007122_DNA/DTM	Mgde13G1079400
Mdg_14g018110	Mgde13G1079500
Mdg_14g018120	Mgde13G1079600
chr16:7521534..7522513_DNA/DTM	TE_00006393_LTR/unknown
Mdg_16g009740	Mgde13G1108900
Mdg_16g009750	TE_00003758_MITE/DTM
Mdg_16g011030	Mgde13G1122500
Mdg_16g011040	Mgde13G1122600
Mdg_16g011050	TE_00006922_LTR/unknown
TE_00004674_LTR/Gypsy	Mgde13G1128700
Mdg_06g012690	Mgde13G1128900
TE_00007017_DNA/DTA	Mgde13G1129000
Mdg_17g000170	TE_00004476_LTR/Copia
Mdg_17g000180	Mgde13G1133900
Mdg_17g000190	Mgde13G1134000
Mdg_12g018870	Mgde13G1155500
Mdg_12g018880	Mgde13G1155600
Mdg_12g018890	Mgde13G1155700
Mdg_16g016380	Mgde13G1186900
Mdg_16g016390	Mgde13G1187000
chr16:15444420..15450998_LTR/Copia	Mgde13G1187100
Mdg_16g017480	Mgde13G1202000
Mdg_16g017490	Mgde13G1202100
Mdg_16g017500	TE_00008516_DNA/DTH
Mdg_04g019300	TE_00007840_DNA/DTA
Mdg_04g019310	Mgde13G1204700
Mdg_04g019320	TE_00007361_LTR/Gypsy
Mdg_05g018080	Chr13:20245443..20246063_DNA/DTH
Mdg_05g018090	Mgde13G1214100
Mdg_05g018100	Mgde13G1214200
chr5:30846266..30846489_MITE/DTM	Mgde13G1214900
Mdg_05g017910	Mgde13G1215000
TE_00004751_MITE/DTM	Mgde13G1215100
Mdg_16g019160	Mgde13G1218300
Mdg_16g019170	Mgde13G1218400
chr16:20751437..20756701_LTR/Gypsy	Mgde13G1218500
Mdg_16g019550	Mgde13G1222200
Mdg_16g019560	Mgde13G1222400
TE_00003725_DNA/DTA	Mgde13G1222500
TE_00006534_DNA/DTM	Mgde13G1241200
Mdg_16g021090	Mgde13G1241300
Mdg_16g021100	Mgde13G1241400
TE_00002959_LTR/unknown	Mgde13G1243100
Mdg_16g021460	Mgde13G1243200
Mdg_16g021470	Mgde13G1243300
Mdg_14g001260	Mgde14G1013800
Mdg_14g001270	Mgde14G1013900
Mdg_14g001280	Mgde14G1014000
Mdg_14g001490	Mgde14G1016600
Mdg_14g001500	Mgde14G1016700
chr14:1446606..1446753_MITE/DTM	TE_00006906_MITE/DTM
Mdg_12g002270	Chr14:1995722..1997755_DNA/DTC
Mdg_12g002280	Mgde14G1021300
Mdg_12g002290	Mgde14G1021400
Mdg_03g002030	Mgde14G1065000
Mdg_03g002040	Mgde14G1065100
Mdg_03g002050	Mgde14G1065200
TE_00004488_LTR/Copia	Mgde14G1065000
Mdg_07g000730	Mgde14G1065100
Mdg_07g000740	Mgde14G1065200
Mdg_12g006550	Mgde14G1065000
Mdg_12g006560	Mgde14G1065100
TE_00008937_MITE/DTM	Mgde14G1065200
TE_00008001_MITE/DTM	Mgde14G1066500
Mdg_12g006680	Mgde14G1066600
Mdg_12g006690	Mgde14G1066700
Mdg_07g000900	TE_00007984_DNA/DTM
Mdg_07g000910	Mgde14G1068000
Mdg_07g000920	Mgde14G1068100
Mdg_12g007190	Mgde14G1070800
Mdg_12g007200	Mgde14G1070900
Mdg_12g007210	Mgde14G1071000
Mdg_06g008300	Mgde14G1103100
Mdg_06g008310	Mgde14G1103200
TE_00009275_DNA/DTM	Mgde14G1103300
Mdg_01g018420	Mgde14G1113800
Mdg_01g018430	Mgde14G1114000
Mdg_01g018440	Chr14:18413028..18417942_DNA/Helitron
Mdg_06g010340	Mgde14G1127800
Mdg_06g010350	Mgde14G1127900
TE_00003590_LTR/Gypsy	TE_00007124_LTR/Gypsy
Mdg_06g010560	TE_00009378_LTR/Copia
Mdg_06g010570	Mgde14G1129500
Mdg_06g010580	TE_00009285_DNA/DTA
Mdg_06g010570	TE_00009285_DNA/DTA
Mdg_06g010580	Mgde14G1129600
Mdg_06g010590	Mgde14G1129700
Mdg_06g010890	Mgde14G1133500
Mdg_06g010900	Mgde14G1133600
Mdg_06g010910	Mgde14G1133700
Mdg_06g011630	TE_00006833_LTR/Gypsy
Mdg_06g011640	Mgde14G1138500
Mdg_06g011650	Mgde14G1138600
Mdg_01g019990	Mgde14G1140000
Mdg_01g020000	Mgde14G1140100
chr1:30438462..30438609_MITE/DTM	Mgde14G1140200
Mdg_06g012260	TE_00005096_LTR/unknown
Mdg_06g012270	Mgde14G1145300
chr6:23930745..23934440_LTR/unknown	TE_00002012_LTR/Copia
chr17:311985..324282_LTR/Gypsy	Mgde14G1149000
Mdg_17g000490	Mgde14G1149100
Mdg_17g000500	TE_00006753_DNA/DTA
TE_00004674_LTR/Gypsy	TE_00008585_MITE/DTM
Mdg_06g012690	Mgde14G1149600
TE_00007017_DNA/DTA	TE_00003339_MITE/DTM
chr16:6247185..6248699_DNA/DTM	Mgde14G1183500
Mdg_16g008200	Mgde14G1183600
Mdg_16g008210	TE_00004725_DNA/DTA
Mdg_06g017030	Mgde14G1192600
Mdg_06g017040	Mgde14G1192700
Mdg_06g017050	Mgde14G1192800
Mdg_09g004090	Mgde14G1194700
Mdg_09g004100	Mgde14G1194800
Mdg_09g004110	Mgde14G1194900
TE_00004828_MITE/DTM	Mgde14G1194700
Mdg_13g006640	Mgde14G1194800
Mdg_13g006650	Mgde14G1194900
TE_00002655_MITE/DTH	Mgde14G1194700
Mdg_16g007160	Mgde14G1194800
Mdg_16g007170	Mgde14G1194900
Mdg_17g004510	Mgde14G1194700
Mdg_17g004520	Mgde14G1194800
Mdg_17g004530	Mgde14G1194900
Mdg_17g004720	Mgde14G1197000
Mdg_17g004730	Mgde14G1197100
Mdg_17g004740	Mgde14G1197200
Mdg_09g004310	TE_00002453_LTR/unknown
Mdg_09g004320	Mgde14G1197700
Mdg_09g004330	Mgde14G1197800
TE_00002429_MITE/DTM	TE_00002453_LTR/unknown
Mdg_17g004770	Mgde14G1197700
Mdg_17g004780	Mgde14G1197800
TE_00005760_LTR/Gypsy	Mgde14G1200100
Mdg_09g004430	Mgde14G1200200
Mdg_09g004440	Mgde14G1200300
Mdg_17g005080	Mgde14G1202000
Mdg_17g005090	Mgde14G1202100
TE_00001896_DNA/DTC	TE_00006104_MITE/DTM
Mdg_06g018230	Mgde14G1210700
Mdg_06g018240	Mgde14G1210800
Mdg_06g018250	Mgde14G1210900
Mdg_06g018290	Mgde14G1211500
Mdg_06g018300	Mgde14G1211600
Mdg_06g018310	Mgde14G1211700
TE_00007812_DNA/DTA	Mgde15G1006900
Mdg_15g021830	Mgde15G1007000
Mdg_15g021840	Mgde15G1007100
Mdg_08g000860	Mgde15G1007900
Mdg_08g000870	Mgde15G1008000
Mdg_08g000880	Mgde15G1008100
Mdg_02g000660	Mgde15G1041700
Mdg_02g000670	Mgde15G1041800
Mdg_02g000680	Mgde15G1041900
Mdg_08g004400	Mgde15G1044400
Mdg_08g004410	Mgde15G1044500
Mdg_08g004420	Mgde15G1044600
Mdg_02g007060	Mgde15G1056000
Mdg_02g007070	Mgde15G1056300
Mdg_02g007080	Mgde15G1056400
TE_00007383_DNA/DTM	Mgde15G1056000
Mdg_09g016280	Mgde15G1056300
Mdg_09g016290	Mgde15G1056400
Mdg_17g015920	Mgde15G1056000
Mdg_17g015930	Mgde15G1056300
Mdg_17g015940	Mgde15G1056400
Mdg_02g015460	Chr15:4802357..4802823_MITE/DTM
Mdg_02g015470	Mgde15G1070400
TE_00004986_MITE/DTH	Mgde15G1070600
TE_00005698_MITE/DTM	Mgde15G1094100
Mdg_15g008860	Mgde15G1094200
TE_00005267_MITE/DTM	TE_00004556_MITE/DTM
Mdg_15g017920	Mgde15G1094400
Mdg_15g017930	Mgde15G1094500
Mdg_15g017940	Mgde15G1094600
TE_00002483_DNA/DTA	Mgde15G1124900
Mdg_17g019390	Mgde15G1125000
Mdg_17g019400	Mgde15G1125100
Mdg_02g000240	Mgde15G1145500
Mdg_02g000250	Mgde15G1145600
Mdg_02g000260	Mgde15G1145700
chr2:457744..457978_MITE/DTH	Mgde15G1150300
Mdg_02g000590	Mgde15G1150400
TE_00002853_MITE/DTC	Mgde15G1150500
TE_00005917_MITE/DTM	Mgde15G1171300
Mdg_17g019480	Mgde15G1171400
Mdg_17g019490	Mgde15G1171600
TE_00002483_DNA/DTA	Mgde15G1172200
Mdg_17g019390	Mgde15G1172300
Mdg_17g019400	TE_00001744_LTR/unknown
Mdg_02g002960	TE_00006636_LTR/Copia
Mdg_02g002970	Mgde15G1173500
Mdg_02g002980	Mgde15G1173600
Mdg_02g003010	Mgde15G1174500
Mdg_02g003020	Mgde15G1174600
Mdg_02g003030	Mgde15G1174700
Mdg_17g019180	Mgde15G1174500
Mdg_17g019190	Mgde15G1174600
TE_00005109_LTR/Copia	Mgde15G1174700
Mdg_09g018340	Mgde15G1184300
Mdg_09g018350	Mgde15G1184400
Mdg_09g018360	Mgde15G1184500
Mdg_17g018020	Mgde15G1184300
Mdg_17g018030	Mgde15G1184400
Mdg_17g018040	Mgde15G1184500
chr9:17003462..17004174_DNA/DTH	Mgde15G1200400
Mdg_09g017320	Mgde15G1200500
Mdg_09g017330	Mgde15G1200600
Mdg_08g005540	Chr15:16509983..16513219_DNA/DTA
Mdg_08g005550	Mgde15G1207800
Mdg_08g005560	TE_00005706_LTR/unknown
Mdg_15g005540	Chr15:16509983..16513219_DNA/DTA
Mdg_15g005550	Mgde15G1207800
Mdg_15g005560	TE_00005706_LTR/unknown
Mdg_17g015840	Mgde15G1213100
Mdg_17g015850	Mgde15G1213200
TE_00001926_DNA/DTM	Mgde15G1213300
TE_00005109_LTR/Copia	Mgde15G1237200
Mdg_02g010480	Mgde15G1237300
Mdg_02g010490	Mgde15G1237400
chr2:10313088..10313996_DNA/DTA	Mgde15G1257700
Mdg_02g012280	Mgde15G1257800
Mdg_02g012290	Mgde15G1257900
Mdg_02g012540	Mgde15G1261900
Mdg_02g012550	Mgde15G1262100
Mdg_02g012560	Mgde15G1262200
Mdg_05g009050	Mgde15G1286400
Mdg_05g009060	Mgde15G1286500
TE_00001273_LTR/unknown	Mgde15G1286600
Mdg_05g009300	Mgde15G1287700
Mdg_05g009310	Mgde15G1287800
chr5:18502905..18516066_LTR/Gypsy	Mgde15G1287900
TE_00005300_LTR/Copia	Mgde15G1294100
Mdg_02g015290	Mgde15G1294200
Mdg_02g015300	Mgde15G1294300
Mdg_02g015510	Chr15:28003992..28004458_MITE/DTM
Mdg_02g015520	Mgde15G1297200
Mdg_02g015530	Mgde15G1297300
TE_00006450_MITE/DTM	TE_00004104_DNA/DTA
Mdg_01g005130	Mgde15G1305800
TE_00007121_DNA/DTA	Mgde15G1305900
Mdg_01g004530	Mgde15G1312700
Mdg_01g004540	Mgde15G1312800
Mdg_01g004550	Mgde15G1312900
Mdg_08g016630	Mgde15G1321000
Mdg_08g016640	Mgde15G1321100
Mdg_08g016650	Mgde15G1321200
Mdg_15g033600	Mgde15G1321000
Mdg_15g033610	Mgde15G1321100
chr15:45725533..45729217_LTR/unknown	Mgde15G1321200
Mdg_01g003750	TE_00004512_LTR/Gypsy
Mdg_01g003760	Mgde15G1322900
Mdg_01g003770	Mgde15G1323000
Mdg_08g015950	Mgde15G1327600
Mdg_08g015960	Mgde15G1327700
TE_00003786_LTR/Gypsy	TE_00003972_DNA/DTA
Mdg_15g032900	Mgde15G1327600
Mdg_15g032910	Mgde15G1327700
Mdg_15g032920	TE_00003972_DNA/DTA
Mdg_01g003430	Mgde15G1367200
Mdg_01g003440	Mgde15G1367300
TE_00008937_MITE/DTM	Mgde15G1367400
TE_00003962_MITE/DTM	Mgde15G1412200
Mdg_08g019560	Mgde15G1412300
Mdg_08g019570	TE_00006906_MITE/DTM
Mdg_08g020120	Mgde15G1419600
Mdg_08g020130	Mgde15G1419700
Mdg_08g020140	TE_00009033_DNA/DTH
Mdg_14g022130	Mgde16G1010700
Mdg_14g022140	Mgde16G1010800
Mdg_14g022150	Mgde16G1010900
Mdg_16g002230	TE_00007091_LTR/Copia
Mdg_16g002240	Mgde16G1024400
TE_00002171_LTR/unknown	TE_00005563_LTR/unknown
Mdg_13g004740	Mgde16G1055400
Mdg_13g004750	Mgde16G1055500
Mdg_13g004760	Mgde16G1055600
chr6:30649779..30650485_DNA/DTH	Mgde16G1058500
Mdg_06g018580	Mgde16G1058600
TE_00007604_LTR/unknown	Mgde16G1058700
Mdg_13g004900	Mgde16G1058500
Mdg_13g004910	Mgde16G1058600
TE_00008050_DNA/DTH	Mgde16G1058700
Mdg_17g006680	Mgde16G1058500
Mdg_17g006690	Mgde16G1058600
Mdg_17g006700	Mgde16G1058700
Mdg_09g005500	Mgde16G1063200
Mdg_09g005510	Mgde16G1063300
Mdg_09g005520	Mgde16G1063400
Mdg_13g005400	Mgde16G1064000
Mdg_13g005410	Mgde16G1064100
TE_00007531_MITE/DTM	Mgde16G1064200
Mdg_09g005030	TE_00008155_MITE/DTM
Mdg_09g005040	Mgde16G1065700
Mdg_09g005050	Chr16:4610252..4610739_MITE/DTM
Mdg_17g005380	TE_00008155_MITE/DTM
Mdg_17g005390	Mgde16G1065700
Mdg_17g005400	Chr16:4610252..4610739_MITE/DTM
Mdg_17g004720	Mgde16G1075600
Mdg_17g004730	Mgde16G1075700
Mdg_17g004740	Mgde16G1075800
TE_00007122_DNA/DTM	Mgde16G1079300
Mdg_14g018110	Mgde16G1079400
Mdg_14g018120	Mgde16G1079500
Mdg_06g017030	Mgde16G1079800
Mdg_06g017040	Mgde16G1079900
Mdg_06g017050	Mgde16G1080000
Mdg_13g008810	Chr16:7320675..7330399_LTR/Copia
Mdg_13g008820	Mgde16G1104600
Mdg_13g008830	Mgde16G1104700
Mdg_13g009860	Mgde16G1114600
Mdg_13g009870	Mgde16G1114800
Mdg_13g009880	Mgde16G1114900
chr16:8085395..8086658_DNA/DTH	Mgde16G1114600
Mdg_16g010330	Mgde16G1114800
Mdg_16g010340	Mgde16G1114900
Mdg_14g014900	Mgde16G1123100
Mdg_14g014910	Mgde16G1123200
TE_00008365_MITE/DTM	Mgde16G1123300
Mdg_06g012160	Mgde16G1145000
Mdg_06g012170	Mgde16G1145100
Mdg_06g012180	TE_00006834_MITE/DTM
Mdg_13g012890	Mgde16G1147200
Mdg_13g012900	Mgde16G1147300
TE_00009474_DNA/DTH	Mgde16G1147400
Mdg_12g018870	TE_00004968_DNA/DTA
Mdg_12g018880	Mgde16G1155200
Mdg_12g018890	Mgde16G1155300
Mdg_11g027100	TE_00006296_MITE/DTM
Mdg_11g027110	Mgde16G1164000
Mdg_11g027120	TE_00004597_MITE/DTM
Mdg_13g014560	Mgde16G1167500
Mdg_13g014570	Mgde16G1167600
Mdg_13g014580	Mgde16G1167700
Mdg_16g016380	Mgde16G1187800
Mdg_16g016390	Mgde16G1187900
chr16:15444420..15450998_LTR/Copia	Mgde16G1188000
Mdg_10g017960	Mgde16G1217800
Mdg_10g017970	Mgde16G1217900
Mdg_10g017980	TE_00006906_MITE/DTM
Mdg_05g018080	Mgde16G1219000
Mdg_05g018090	Mgde16G1219100
Mdg_05g018100	Mgde16G1219200
chr5:30846266..30846489_MITE/DTM	Mgde16G1220300
Mdg_05g017910	Mgde16G1220400
TE_00004751_MITE/DTM	TE_00007084_DNA/DTH
Mdg_13g020150	Mgde16G1242400
Mdg_13g020160	Mgde16G1242500
Mdg_13g020170	Mgde16G1242600
Mdg_13g023220	TE_00001863_LTR/Gypsy
Mdg_13g023230	Mgde16G1261400
chr13:34710908..34711861_DNA/DTA	TE_00006671_LTR/unknown
Mdg_13g023190	Chr16:32524761..32525014_MITE/DTM
Mdg_13g023200	Mgde16G1261900
Mdg_13g023210	Mgde16G1262000
TE_00006140_LTR/unknown	TE_00003759_LTR/Gypsy
Mdg_06g003260	Mgde16G1276500
chr6:4012958..4026020_LTR/unknown	Mgde16G1276600
Mdg_09g000710	Mgde17G1002800
Mdg_09g000720	Mgde17G1002900
Mdg_09g000730	Mgde17G1003000
Mdg_17g000800	Mgde17G1002800
Mdg_17g000810	Mgde17G1002900
Mdg_17g000820	Mgde17G1003000
Mdg_13g009490	Mgde17G1017200
Mdg_13g009500	Mgde17G1017300
Mdg_13g009510	Mgde17G1017400
Mdg_16g009910	Mgde17G1017200
Mdg_16g009920	Mgde17G1017300
Mdg_16g009930	Mgde17G1017400
Mdg_13g007810	Mgde17G1033800
Mdg_13g007820	Mgde17G1034000
Mdg_13g007830	Mgde17G1034100
TE_00007036_LTR/Gypsy	Mgde17G1064800
Mdg_06g018550	Mgde17G1064900
Mdg_06g018560	Mgde17G1065000
Mdg_14g019840	Mgde17G1064800
Mdg_14g019850	Mgde17G1064900
Mdg_14g019860	Mgde17G1065000
Mdg_09g007500	Mgde17G1075600
Mdg_09g007510	Mgde17G1075700
Mdg_09g007520	Chr17:6297302..6300590_DNA/DTM
Mdg_10g026890	Mgde17G1081400
Mdg_10g026900	Mgde17G1081500
chr10:39035878..39036284_MITE/DTM	Mgde17G1081600
chr3:27989760..27991032_DNA/DTA	Mgde17G1094000
Mdg_03g018590	Mgde17G1094100
Mdg_03g018600	TE_00005302_MITE/DTM
Mdg_09g009780	Mgde17G1102200
Mdg_09g009790	Mgde17G1102300
Mdg_09g009800	Mgde17G1102400
Mdg_05g032110	Mgde17G1108300
Mdg_05g032120	Mgde17G1108400
Mdg_05g032130	TE_00007243_MITE/DTM
Mdg_10g029150	Mgde17G1108300
Mdg_10g029160	Mgde17G1108400
Mdg_10g029170	TE_00007243_MITE/DTM
Mdg_09g010540	Mgde17G1109900
Mdg_09g010550	Mgde17G1110000
Mdg_09g010560	TE_00001884_DNA/DTM
Mdg_05g032360	Mgde17G1111300
Mdg_05g032370	Mgde17G1111400
TE_00007054_LTR/Copia	Mgde17G1111500
Mdg_09g011730	TE_00006927_MITE/DTM
Mdg_09g011740	Mgde17G1122400
Mdg_09g011750	Mgde17G1122500
Mdg_09g013010	Mgde17G1135900
Mdg_09g013020	Mgde17G1136000
Mdg_09g013030	Mgde17G1136100
Mdg_17g013790	Mgde17G1147500
Mdg_17g013800	Mgde17G1147700
chr17:12917971..12921309_DNA/DTC	TE_00004847_MITE/DTM
TE_00007332_MITE/DTM	TE_00007186_DNA/DTA
Mdg_09g014990	Mgde17G1154500
Mdg_09g015000	TE_00005632_LTR/unknown
Mdg_17g015310	Mgde17G1165700
Mdg_17g015320	Mgde17G1165800
Mdg_17g015330	TE_00008459_MITE/DTM
Mdg_09g016150	Mgde17G1172100
Mdg_09g016160	Mgde17G1172200
Mdg_09g016170	TE_00009094_DNA/DTA
Mdg_15g019620	Mgde17G1172100
Mdg_15g019630	Mgde17G1172200
Mdg_15g019640	TE_00009094_DNA/DTA
Mdg_15g005310	TE_00005310_DNA/DTA
Mdg_15g005320	Mgde17G1172800
Mdg_15g005330	Mgde17G1172900
chr9:17003462..17004174_DNA/DTH	TE_00005275_LTR/Gypsy
Mdg_09g017320	Mgde17G1180600
Mdg_09g017330	TE_00002834_LTR/Copia
Mdg_17g017000	Mgde17G1183100
Mdg_17g017010	Mgde17G1183300
Mdg_17g017020	Mgde17G1183400
Mdg_15g011220	Chr17:24547547..24549131_DNA/DTA
Mdg_15g011230	Mgde17G1203200
Mdg_15g011240	Mgde17G1203400
Mdg_02g003310	Mgde17G1203700
Mdg_02g003320	Mgde17G1203800
Mdg_02g003330	Mgde17G1203900
Mdg_15g011630	Mgde17G1205900
Mdg_15g011640	Mgde17G1206100
Mdg_15g011650	Mgde17G1206200
Mdg_02g001880	Mgde17G1216400
Mdg_02g001890	Mgde17G1216500
Mdg_02g001900	Mgde17G1216600
Mdg_05g028660	TE_00006006_DNA/DTH
Mdg_05g028670	Mgde17G1241200
Mdg_05g028680	Mgde17G1241300
Mdg_09g021750	TE_00006006_DNA/DTH
Mdg_09g021760	Mgde17G1241200
Mdg_09g021770	Mgde17G1241300
TE_00007466_MITE/DTM	Mgde17G1243000
Mdg_05g028880	Mgde17G1243100
Mdg_05g028890	Mgde17G1243200
Mdg_10g026550	Mgde17G1243000
Mdg_10g026560	Mgde17G1243100
Mdg_10g026570	Mgde17G1243200
Mdg_09g023120	Mgde17G1267300
Mdg_09g023130	Mgde17G1267400
Mdg_09g023140	Chr17:32757067..32772377_LTR/Gypsy
Mdg_09g023840	Mgde17G1271200
Mdg_09g023850	Mgde17G1271300
Mdg_09g023860	Mgde17G1271400
