# Supplementary material for: Transposable elements in Rosaceae: insights into genome evolution, expression dynamics, and syntenic gene regulation
Source: Hortic Res. 2024 Apr 26;11(6):uhae118. doi: 10.1093/hr/uhae118 (PMC11197308; doi:10.1093/hr/uhae118)
Supplement: Web_Material_uhae118 [file web_material_uhae118.zip › Supplementary Data 4 LTR-RTs expression.xlsx]

## Sheet: domain-existent fruit
LTR_RTs' name	DAF17 (log2(TPM+1))	DAF29 (log2(TPM+1))	DAF36 (log2(TPM+1))	DAF43 (log2(TPM+1))	DAF50 (log2(TPM+1))	DAF57 (log2(TPM+1))	DAF64 (log2(TPM+1))	DAF71 (log2(TPM+1))	DAF85 (log2(TPM+1))	DAF99 (log2(TPM+1))	DAF113 (log2(TPM+1))	DAF127 (log2(TPM+1))
Athila15-10	12.2871	14.0185	21.0175	7.38432	10.5315	10.0833	14.9733	9.44869	12.4108	10.8287	10.3668	11.1848
Athila16-10	3.54762	3.71316	1.403	1.36764	5.91029	2.99815	3.89165	3.65902	2.23777	1.70291	2.07429	1.62211
Ale19-10	14.9337	7.29248	8.9582	7.38752	10.8814	10.4513	11.3112	9.48864	6.46458	3.71254	3.18396	3.83273
Tork11-10	1.2981	1.60388	3.07656	3.79973	3.11558	5.44706	6.38728	7.1744	8.12067	4.93013	3.87063	3.7229
LINE3-10	0.671541	0.56914	1.02087	0.952906	1.20777	1.03322	1.65444	0.778037	1.26531	0.803233	0.999726	1.76361
Ale22-10	1.59813	3.14383	1.67241	2.48225	2.00003	1.31889	1.32696	1.51336	1.3074	1.20273	0.369981	0.234315
Ikeros4-10	0.364173	0.44579	0.935734	0.877087	0.585102	0.980382	1.16865	1.16574	0.958669	0.785451	0.617169	0.526385
Athila18-10	6.36173	4.3541	3.04812	2.47166	2.70061	2.97757	3.44605	2.40743	1.95281	1.87597	1.38651	1.0866
Athila19-11	0.131914	0	0	1.05474	0.544226	0.80293	0.419867	0.417515	0.535229	0.105277	0.218235	0
Ivana14-11	0.287132	0.504747	0.609725	0.739781	0.680356	0.941126	1.00605	1.3215	1.18963	0.476184	0.316237	0.265991
Ikeros5-11	2.17817	3.5401	3.20777	3.74585	3.37899	4.83205	4.80461	5.53663	4.55212	4.46198	3.81045	4.67726
Tekay15-11	2.91679	3.8538	1.90031	2.19583	3.46128	2.27626	2.61163	1.57873	1.458	0.564192	0.586499	0.602677
Ale25-11	0.666054	0.651618	0.659455	1.6382	0.88586	1.35648	1.72543	1.45236	1.19952	0.673392	0.256561	0.0632167
Athila21-12	0.771571	0.900873	0.829055	2.6717	1.7836	2.30399	2.25123	1.87085	1.53557	0.803445	0.529441	0.373584
Bianca19-12	2.20748	0.844266	0	0	0	0	0	0	0	0	0	0
Tork12-12	0.796863	1.75539	1.70336	0.929369	0.921086	1.57598	1.24343	1.46051	1.17564	0.632718	0.554195	0.36984
Ale27-12	0.2515	0.283112	0.609478	1.00096	0.666609	1.0954	1.03322	0.63107	0.612614	0.346477	0.24638	0.0414671
Ivana17-12	0.134975	1.33985	1.92363	3.5831	4.46565	5.42742	6.64707	3.46811	3.45886	1.50631	1.19082	0.515912
Tork13-12	0.212794	0.273337	0.43748	0.631956	0.455804	0.778713	1.36815	0.91374	0.960908	0.852498	0.840501	0.53772
Athila22-13	0.676039	0.253962	0.359458	1.33564	0.439101	1.18977	1.42475	1.80954	1.18949	1.6496	1.07333	0.499976
Athila23-13	0.564038	0.613015	0.723448	1.26824	1.17887	1.90772	2.765	2.33203	2.36267	1.08022	1.02544	0.848009
LINE4-13	1.19964	1.97054	2.47115	3.66093	2.51531	3.94862	5.01859	4.47533	4.01502	2.68734	2.35255	1.83753
Athila24-13	3.42264	3.01546	4.04389	4.6646	3.13702	6.64786	7.8336	6.24209	6.32822	5.16067	3.16031	2.73774
Athila25-13	0.0360057	0.147008	0.100739	0.198118	0.12666	1.44422	1.14041	3.26664	2.70423	2.43559	1.10674	1.58938
Reina5-13	0.380357	1.12672	1.52842	0.78011	0.862814	0.999279	0.881457	1.13394	0.988248	0.580717	0.610907	0.607838
Bianca21-13	1.09936	1.72723	0	0.487757	1.65697	0.448996	0	0	0.171644	0.941657	0	0.606191
Retand5-13	8.56809	4.32468	2.44819	2.857	16.2038	3.0773	4.09233	2.55348	2.62713	1.87131	1.89319	3.60212
Bianca22-13	1.22027	0.525435	0.565237	0.495637	0.899545	0.539723	0.605834	0.479229	0.472578	0.623266	0.347694	0.509615
Tork14-13	0.525025	0.499467	1.43354	1.33738	1.19825	2.20561	3.5073	2.42911	3.71112	4.80224	4.18542	6.04927
Tork15-14	0.0946433	0.283381	0.114214	0.386185	0.144309	0.427117	0.242224	1.1449	0.849622	1.72132e-06	0.168828	0.108453
Retand6-14	2.63283	1.27568	1.1887	1.1577	1.19041	1.37305	1.59918	1.03752	0.799681	0.889048	0.730483	0.625974
Ale30-14	0.149318	0.795095	0.542181	0.92571	0.76549	0.964044	1.16809	0.915459	0.515533	0.460932	0.46893	0.127301
Tork16-14	0.286984	0.662286	1.13448	1.13371	0.748774	1.39576	2.53633	2.03097	2.19965	0.883886	1.18228	0.655681
Athila30-15	3.54762	3.71316	1.403	1.36764	5.91029	2.99815	3.89165	3.65902	2.23777	1.70291	2.07429	1.62211
Ale31-15	0.148925	0.633438	1.69915	0.479128	0.467517	0.716788	0.515809	0.391609	0.176541	0.108721	0.10288	0.0493407
Ale32-15	1.25232	0.388896	0.580416	0.538225	0.49016	0.645307	0.68073	0.546302	0.630505	0.285637	0.261661	0.26785
Athila32-15	1.21134	1.0101	2.43796	0.815597	10.5821	4.34213	7.169	1.95624	2.62423	0.900903	1.22555	29.9501
Athila33-15	0.770893	0.562737	0.497792	0.404042	0.462069	0.810979	1.03503	0.511406	0.401817	0.395919	0.358311	0.264529
Ale33-15	1.42193	6.03236	15.1007	4.68204	4.15945	6.76312	4.11795	3.02462	1.97055	1.15026	0.867522	0.412872
Bianca26-15	2.29465	2.12214	1.41776	0.470378	0.331237	0.403308	0.235865	0.169105	0.164996	0.101651	0.0584071	0.0553994
LINE6-16	1.89845	3.58965	2.98787	4.50523	2.4094	4.80439	8.97267	5.25584	4.70001	2.10011	2.41667	0.663077
Athila35-16	0.561065	0.528359	0.663963	0.829864	0.526507	1.41514	1.54115	1.37876	1.86098	1.04067	0.665512	0.50812
Athila36-16	0.531773	0.530569	1.00372	0.888091	0.540649	1.45757	1.63236	1.5357	1.54453	0.807961	0.562477	0.386203
Ale34-16	0.60637	0.611183	0.45417	0.809164	0.829836	0.907296	1.13658	1.00381	0.866674	0.604711	0.546834	0.671442
Tekay20-16	25.6472	9.40317	4.81941	6.36762	15.1017	3.59929	5.04157	2.56018	1.83877	1.107	1.22799	1.04755
Ivana22-16	0.223772	0.290534	1.60367	0.0239409	0.0461278	0.0525263	0.0288816	0.0363642	0.016017	0.0196941	0.00867974	0.0112926
Ale35-16	0.852355	0.759197	0.646069	0.767291	0.852046	0.819858	1.03858	0.82461	0.627255	0.669269	0.651321	0.669849
Tekay21-17	0.955069	1.36087	0.774578	1.02822	1.56732	0.72314	1.20108	0.482384	0.38798	0.301401	0.347417	0.223228
Ogre11-17	0.40381	1.19058	1.20606	1.10757	1.88008	1.78249	1.0218	1.99524	0.910985	0.681299	0.679357	1.17262
Ale37-17	0.3925	0.474407	0	1.27404	1.62534	0.376277	0	0	0	0.699889	0.664782	0
Bianca29-17	1.89126	1.70786	0.584739	0	1.88925	1.96823	2.10386	1.19813	0	0	0	0.506813
Alesia4-17	9.01784	19.4546	14.7574	33.3094	29.5536	6.86972	8.67498	1.70339	7.96408	5.25373	5.68369	3.49553
Ogre2-1	468.337	181.207	270.629	136.679	212.319	348.51	328.958	225.668	175.169	44.5637	40.9735	51.3219
Tekay4-1	0.51561	1.13773	0.466297	1.76441	0.843088	0.747448	1.43029	0.516703	0.708268	0.420233	0.561426	0.299794
Tekay1-1	1.89013	2.3562	0.890091	1.28185	2.23321	0.834052	0.773682	0.554837	0.394133	0.246389	0.134633	0.067401
Ivana1-1	0.13586	0.123042	1.20639	0.033066	0.0487185	0.0260024	0.0409307	0.0367793	0.00486895	0.0403334	9.63987e-06	7.913e-10
Alesia1-1	2.29632	6.84007	0.795618	0.00114181	5.62665	2.14299e-05	4.53823	2.34739	0.999803	1.31866	0.290207	2.68488
Tork1-1	0.100643	0.307265	0.207027	0.4334	0.106875	0.573452	0.576653	1.09083	1.26698	0.380981	0.378497	0.617622
Athila1-1	0.587396	1.55799	2.22881	1.99208	1.63715	3.77258	3.86387	2.44214	3.00402	2.13859	1.87123	1.90689
Tekay2-8	1.08246	2.22619	1.08842	0.896052	1.52403	0.655969	1.12	0.785867	0.442048	0.267845	0.150687	0.261138
Retand1-2	3.61067	4.23145	6.74353	7.33574	5.87041	12.4307	14.4373	13.102	11.9578	5.67594	5.1539	4.07908
Bianca1-2	0.503267	0.437783	1.11786	0.169377	0.228619	1.63967	1.30044	1.6923	2.67246	2.95495	1.01051	1.73933
Tekay5-2	2.00767	1.44859	0.621294	0.484092	0.824906	0.43672	0.462658	0.255096	0.19859	0.161346	0.171976	0.0911841
Ale4-3	1.11906	0.767322	0.718635	0.925738	0.913361	1.05205	1.01978	1.13383	1.07066	0.990819	1.02776	1.24102
Ale5-3	0	0.520644	0.158495	0.707326	0.48038	1.01704	0.641283	0.713525	0.555495	0.876995	0.488296	0.283006
Tork3-3	0.434249	0.370641	0.824456	0.982056	0.599664	1.11236	1.42019	1.32383	1.24057	0.776614	0.687516	0.623692
Ivana2-3	0.160298	0.354782	1.84589	0.0353244	0.0686527	0.0364905	0.0072457	0.0176556	0.00471957	0	0.0111315	0.00580067
Ivana3-3	0.342339	0.310571	2.02976	0.0582782	0.0340628	0.0844962	0.0521398	0.030555	0.0143445	0.0274487	0	0.00733013
Tekay7-3	0.641338	1.1015	0.545074	0.526473	1.28268	0.431002	0.58566	0.504504	0.318118	0.158823	0.142724	0.187702
Athila4-4	1.90779	2.11038	2.31815	1.45924	5.05792	2.76179	2.79372	1.92341	1.49771	1.676	1.10578	1.34162
Alesia2-4	2.29632	13.1854	21.5282	10.5478	6.65893	9.03225	9.23609	2.34739	3.59587	1.78548	0.290207	2.68488
Ikeros1-4	1.0907	1.14157	1.70567	1.52511	1.04391	2.03987	2.06852	2.77659	1.5416	1.4117	1.23067	0.655147
Ale9-5	0.417584	0.451232	0.44115	0.500332	0.669221	0.725093	1.25714	0.694089	0.513861	0.919163	1.1227	1.42842
Ale10-5	1.9948	1.71218	1.47708	1.13394	1.31426	1.79472	1.70301	1.64774	1.09012	0.94238	0.911483	1.5356
Bianca4-5	13.2642	4.31856	0.754275	2.3702	0.685243	2.38794	0.481263	1.88278	0.418997	0	0.385333	0
Tekay9-5	4.07617	3.46662	1.57045	1.67792	5.12462	0.893916	1.93786	1.4273	1.12711	0.579471	0.346008	0.128005
Bianca6-6	1.96644	0.569287	0.584739	0.284478	0	0	0.160421	0.0919423	0.66612	0	0	0
Athila7-6	1.36266	0.584374	0.712052	1.04286	0.800379	0.493518	0.505842	0.429213	0.51207	0.481064	0.290845	0.175552
Ale12-7	0.302383	0.424335	1.15911	0.49722	0.367401	3.35137	0.547557	0.172075	0.0925226	0.048499	0.0502149	0.0326579
Ale13-7	0.3356	1.51246	1.40289	2.14681	1.02005	1.76267	1.62128	0.646759	0.511004	0.275285	0.183506	0.11086
Ale14-7	1.91681	0.787863	1.89936	0.112692	0.164626	0.212298	0.148241	0.00127298	0.0555458	0.0191249	0.0371451	0.00705523
Tekay10-7	29.7642	6.62687	1.8801	1.82599	9.38245	1.64824	1.69797	1.23668	0.8372	0.81288	0.29764	0.55965
Ivana6-7	0.144497	0.309203	1.13517	0.296969	0.138464	0.272134	0.391907	0.346892	0.131688	0.0956	0.155176	0.0877258
Ivana7-7	0.238001	0.383775	0.325004	0.331284	0.628447	0.463135	0.378271	0.855132	1.0685	0.607335	0.399654	1.66349
Tekay11-7	0.657855	2.22709	0.708411	1.05721	1.62997	0.935155	1.3147	0.662014	0.547501	0.224425	0.159892	0.212208
LINE2-7	6.99432	12.3951	17.8725	19.5645	15.9937	31.3133	40.3701	31.0702	29.0228	17.2685	13.6726	13.1856
Reina2-8	0.531679	1.16135	1.09252	1.48454	1.09501	1.34582	1.5554	1.67943	1.32288	1.13076	1.05866	0.97232
Tekay12-8	3.6848	3.44896	1.48622	1.58619	4.32362	1.47562	0.204105	0.292273	0.7126	0.661961	0.347999	0.482682
Athila11-8	0.97275	0.640435	0.980671	0.806787	0.797971	1.11032	0.973045	0.934948	1.02591	0.534688	0.536545	0.411305
Reina3-8	0.0258361	0.126026	0.661247	0.242039	0.305502	0.501641	0.518607	1.17153	0.942418	0.596508	0.536399	0.197946
Alesia3-8	4.12503	7.26643	9.27849	10.5039	8.47632	4.37621	4.55914	1.91163	3.161	1.10112	0.795959	1.6704
Tork7-9	4.53343	6.49127	6.1652	12.1656	7.37777	11.7192	12.7877	11.597	8.64661	5.35447	5.30538	4.01764
Athila12-9	1.29859	1.11651	1.10637	2.18504	1.56819	2.87141	3.23495	3.40697	2.25505	2.73733	2.12811	1.28986
Tekay13-9	1.46167	2.42047	0.930156	2.07003	2.34976	1.36556	2.06318	1.0161	0.668566	0.7618	0.368833	0.356155
Ale15-9	0.381654	0.697674	2.19652	0.776853	0.647137	1.09656	0.667204	0.493312	0.358047	0.113319	0.172717	0.0498051
Tekay14-9	0.764088	1.49474	0.286902	0.572375	1.41789	0.306911	0.268696	0.149016	0.14901	0.092337	0.0308893	0
Reina4-9	0.611782	1.19822	1.63129	2.50441	1.33142	2.70952	2.89213	2.87323	1.66909	1.1722	1.19325	0.898405
Ivana10-9	1.82548	1.91643	1.82619	1.17061	1.73214	1.38464	1.68028	1.36239	0.9882	0.762648	0.685553	0.801992
Tork9-9	0.439291	0.47355	0.587906	0.72207	0.603021	1.25369	1.34571	1.16415	1.1744	0.791048	0.641658	0.834155
Bianca30-sc	16.4227	20.0253	4.37245	2.12747	5.68809	0.419703	2.90736	1.13019	2.56374	0.352433	0.901767	1.02183
Athila40-sc	0.0420101	0.0225887	0.112497	0.034291	0.282524	0.162948	0.293846	0.327624	0.65161	1.0141	1.5788	3.00833
Ikeros8-sc	0.828552	1.01434	1.1724	1.57765	0.613473	1.78722	2.22151	2.24889	1.28513	1.30263	1.16754	0.730248
Athila41-sc	0.795013	0.509214	1.2046	1.34163	0.991404	1.92286	2.61071	1.58605	1.74111	1.39437	1.12098	0.998965
Tekay23-sc	1.00016	0.565097	0.348245	0.110621	0.323135	0.169857	0.28663	0.0992863	0.034548	0.0390473	0.106552	0.081681
LINE7-sc	0.520999	0.647489	0.960562	0.91939	0.915228	1.44672	1.96493	1.49574	1.55041	0.813971	0.733903	0.67361

## Sheet: domain-existent treatment
LTR_RTs' name	untreated (log2(TPM+1))	treat1 (log2(TPM+1))	treat2 (log2(TPM+1))	treat3 (log2(TPM+1))
Athila15-10	21.9039	24.1471	32.2644	22.8276
Angela3-10	0.587113	3.00747	1.61757	1.64146
Athila16-10	3.94719	4.58644	7.02138	5.553
Ale19-10	5.48173	5.09506	4.9791	5.71717
Ivana12-10	0.0630423	2.06019	1.4413	0.690568
Tork11-10	1.78887	2.59259	3.77492	2.90148
Ale21-10	0.0397194	0.493596	1.62151	0.824486
Ale22-10	0.836143	2.07918	0.990101	1.05529
Athila17-10	0.0291888	4.09258	2.47661	0.752899
Ale24-10	0.517324	2.22262	2.73572	1.79461
Athila18-10	2.94749	3.21854	4.65074	3.10528
Retand3-11	0	1.10274	0.51478	0
Ikeros5-11	2.36977	2.41277	4.44608	4.3272
Tekay15-11	0.955761	1.85523	1.69468	0.998995
Tork12-12	0.611794	1.67752	2.69815	1.08053
Ale27-12	0.529141	0.719312	3.62846	1.08343
Ale28-13	0.14653	1.16551	2.01653	0.4647
LINE4-13	1.66776	2.23048	2.12345	2.19821
Athila24-13	2.96944	6.36198	4.72874	2.86023
Tekay16-13	0.500685	1.43548	1.04106	0.635182
Ivana18-13	4.25589	7.07705	18.4981	18.6745
Retand5-13	3.39458	4.71208	6.21271	2.16561
Bianca22-13	1.53043	1.17972	1.20752	0.920559
Tork14-13	1.19035	2.05083	3.79694	2.7998
Retand6-14	1.2374	1.10731	1.22364	1.15571
Tekay17-14	0.792981	1.95355	1.98852	1.4774
Tork16-14	0.689299	0.892928	0.992613	1.3358
Athila30-15	3.94719	4.58644	7.02138	5.553
Athila32-15	1.26147	35.7416	59.8306	41.2908
SIRE1-15	2.58105	3.04868	6.66195	5.88181
Tekay18-15	0.6172	1.80055	1.50847	1.53752
LINE6-16	2.40194	3.31442	11.9336	6.95943
Ivana21-16	0.0461818	1.7914	0.691194	0.656504
Athila36-16	0.779276	1.63176	1.43594	0.816441
Tekay19-16	1.43992	1.12342	1.10746	1.19784
Tekay20-16	1.16033	1.25826	1.40017	1.12884
Ogre11-17	1.06228	1.36912	2.26154	1.20904
Ale37-17	2.56019	0.781617	0	1.48761
Alesia4-17	56.6715	63.6733	30.4679	67.2762
Ogre2-1	23.7979	25.1304	24.901	26.5076
Athila2-1	0.110367	1.22393	0.661749	0.290554
Alesia1-1	2.71295	12.3304	2.18008	24.6276
Athila1-1	1.07914	2.1765	2.43266	1.161
Retand1-2	4.21789	5.64457	6.58575	5.89289
Ale2-2	1.00487	1.01026	0.60931	0.808179
Tekay6-2	0.6172	1.80055	1.50847	1.53752
Angela1-2	0	2.25794	1.28929	0.54317
Ale4-3	1.3236	0.586292	0.454516	1.00491
Ale6-3	0.275136	0.0968987	0.603278	1.22199
Athila4-4	1.26041	1.62725	2.46041	2.58243
Alesia2-4	28.3172	34.2383	73.8054	24.6276
Ivana4-4	1.5185	2.42616	6.04582	5.51026
Ale9-5	0.973844	1.36898	0.263436	0.60862
Tekay8-5	0.286442	0.483047	1.00781	1.16421
Ale10-5	4.34571	5.10948	2.44222	3.00934
Ikeros2-5	0.638373	2.65073	2.4568	2.14241
Athila8-6	0.00625047	1.92881	1.27219	0.248254
Ale12-7	7.28729	4.45779	1.6338	2.65262
Ivana8-7	0.0500874	1.10324	0.782853	0.486248
LINE2-7	13.4239	19.3585	18.7613	18.4318
Athila9-8	0	1.09242	0.353913	0
Alesia3-8	19.1546	22.2427	20.8933	23.0445
Ivana9-8	0.0549416	7.61278	5.9318	2.71946
Bianca13-8	0	1.17994	0	0
Tork7-9	4.29852	4.28515	3.44967	3.50466
Athila12-9	1.96366	1.46918	0.364804	1.34774
Athila13-9	0.792781	0.966688	0.749359	1.05377
Athila14-9	0.254625	1.36148	0.54155	1.04507
Ivana11-9	1.09175	0.605966	0.366981	0.774935
Tork9-9	0.734206	0.750571	1.06383	1.1575
Ale17-9	0.115897	0.462057	0.662668	1.06827
Athila41-sc	1.49873	0.95686	1.73288	1.02546
LINE7-sc	1.08974	1.17299	1.22937	1.15402
Ivana23-sc	1.13068	0.511825	0.356042	0.666983

## Sheet: structure-intact fruit
LTR_RTs' name	DAF17 (log2(TPM+1))	DAF29 (log2(TPM+1))	DAF36 (log2(TPM+1))	DAF43 (log2(TPM+1))	DAF50 (log2(TPM+1))	DAF57 (log2(TPM+1))	DAF64 (log2(TPM+1))	DAF71 (log2(TPM+1))	DAF85 (log2(TPM+1))	DAF99 (log2(TPM+1))	DAF113 (log2(TPM+1))	DAF127 (log2(TPM+1))
Tork6-10	1.30478	1.60258	3.09135	3.81289	3.13473	5.47412	6.44688	7.22829	8.1879	4.93836	3.89723	3.73032
Athila4-10	0.0239874	0.0917749	0.0679512	0.0747191	0.168863	0.0492567	0.162801	0.0487613	0.0672571	0.0607398	0.0607685	1.1016
Ikeros4-10	0.364238	0.4459	0.935461	0.877196	0.585235	0.980804	1.16878	1.16589	0.959191	0.786114	0.617419	0.526282
Athila5-10	6.36222	4.35424	3.04716	2.47191	2.7013	2.97904	3.44643	2.40774	1.95387	1.8777	1.38718	1.08643
Ogre1-1	468.895	181.357	270.847	136.796	212.578	348.856	329.195	225.852	175.458	44.6572	41.0366	51.4157
Ivana11-11	0.287201	0.504927	0.609617	0.739865	0.680511	0.941466	1.00617	1.3217	1.19034	0.47659	0.316399	0.265946
Ikeros5-11	2.17859	3.54026	3.20671	3.74619	3.37981	4.83421	4.80516	5.53732	4.55434	4.46582	3.81225	4.67697
Ale20-11	0.666275	0.651693	0.659218	1.63837	0.886069	1.35704	1.72564	1.45255	1.20021	0.673994	0.256675	0.0632091
Tork7-10	0.797036	1.75552	1.70288	0.929449	0.921323	1.57667	1.24357	1.46072	1.17636	0.633284	0.554497	0.369794
Ale21-12	0.251633	0.283164	0.609256	1.00106	0.666762	1.09583	1.03333	0.631159	0.613014	0.346755	0.246428	0.0414575
Ivana14-12	0.135012	1.34014	1.92334	3.58351	4.46667	5.42958	6.6478	3.4686	3.46103	1.50759	1.19124	0.51579
Tork8-12	0.212403	0.291389	0.420831	0.615823	0.481698	0.719807	1.43753	0.984408	1.07243	0.92547	0.881319	0.619126
Ivana1-1	0.144725	0.110637	1.16891	0.0300937	0.047086	0.0259234	0.0275651	0.0385627	0.00487595	0.040342	9.6406e-06	0
Tork1-1	0.095849	0.287199	0.195636	0.39888	0.112025	0.553901	0.58491	0.967955	1.18965	0.391151	0.369893	0.586762
Athila6-13	3.48627	3.14921	4.1452	4.80553	3.19395	6.87645	8.18034	6.4245	6.48158	5.2713	3.22059	2.77366
Athila7-13	0.0360094	0.147071	0.100452	0.198586	0.148086	1.47846	1.15817	3.28909	2.71418	2.46493	1.12685	1.59761
Reina5-13	0.380351	1.12685	1.52803	0.78018	0.86304	0.99969	0.881551	1.1341	0.98877	0.581223	0.611215	0.607783
Bianca5-13	1.24568	0.552034	0.596858	0.519326	0.91322	0.570706	0.647392	0.512982	0.520757	0.672189	0.425028	0.608545
Tork9-13	0.530657	0.524616	1.43771	1.36262	1.20459	2.23842	3.53171	2.53434	3.76149	4.79086	4.18279	6.04788
Ale23-14	0.14933	0.79508	0.5419	0.925799	0.765685	0.964385	1.16822	0.915584	0.515803	0.461301	0.469212	0.127286
Tork10-14	0.283755	0.675482	1.14152	1.12871	0.747355	1.39449	2.53178	2.01277	2.19569	0.910534	1.18101	0.65309
Ale24-15	0.148952	0.633617	1.7005	0.479168	0.467611	0.717026	0.515867	0.391658	0.176614	0.108778	0.102923	0.0493282
Ale25-15	1.29135	0.403486	0.61313	0.621264	0.557667	0.719643	0.812151	0.610101	0.724233	0.359871	0.360933	0.351874
Athila10-15	0.771004	0.562654	0.497654	0.404076	0.462185	0.81145	1.03513	0.511478	0.402026	0.396296	0.358447	0.264487
Ale26-15	1.4225	6.03402	15.1014	4.68259	4.16034	6.7656	4.11841	3.02498	1.9714	1.14978	0.867813	0.412827
Bianca7-15	2.29525	2.12854	1.41712	0.475637	0.331318	0.403076	0.236065	0.169127	0.163955	0.10623	0.0583748	0.0554005
Athila11-16	0.564934	0.528172	0.664216	0.833582	0.526717	1.41988	1.54005	1.37843	1.86524	1.0413	0.665507	0.508233
Athila12-16	0.533686	0.53584	1.0073	0.894626	0.540681	1.4675	1.64546	1.54257	1.55037	0.814359	0.563791	0.387126
Ale27-16	0.606434	0.611258	0.454021	0.809256	0.830043	0.90768	1.13671	1.00395	0.867068	0.605252	0.54706	0.671412
Ivana19-16	0.219788	0.291536	1.63358	0.0209315	0.0509309	0.052387	0.0296759	0.031397	0.0164434	0.0207965	0.00775011	0.011378
Ale28-16	0.852333	0.759242	0.645846	0.767387	0.852258	0.820148	1.03871	0.824715	0.627601	0.669841	0.651638	0.669845
Retand1-2	3.61176	4.23984	6.74251	7.34143	5.88433	12.4359	14.4652	13.109	11.9771	5.68084	5.16132	4.08383
Ale3-3	1.11935	0.767381	0.718461	0.92584	0.913585	1.05253	1.0199	1.13398	1.07123	0.991601	1.02822	1.24092
Tork2-3	0.588646	0.519286	1.05806	1.30271	0.771807	1.60159	1.97344	1.86557	1.83369	1.0151	0.943039	0.8842
Ivana2-3	0.448616	0.634636	3.45006	0.115423	0.136772	0.180091	0.127081	0.127941	0.0424405	0.0135	0.0306627	0.0344437
Bianca1-3	1.28894	0.943862	0.484305	0.29117	0.524807	0.345085	0.281239	0.2999	0.133456	0.241627	0.0935879	0.205494
Ikeros1-4	1.09099	1.14164	1.70519	1.52528	1.04417	2.04074	2.06876	2.77695	1.54246	1.41281	1.23117	0.655091
Ale7-5	1.99504	1.7622	1.53312	1.20668	1.35328	1.89322	1.882	1.75055	1.14072	0.959009	0.934805	1.55725
Ale8-6	0.296214	0.415102	0.585434	0.591762	0.688641	0.94343	1.09658	1.01081	0.879831	0.653237	0.732708	0.702798
Ale9-7	0.302421	0.42438	1.15901	0.497247	0.367502	3.35379	0.547605	0.172098	0.0925712	0.04855	0.0502325	0.0326566
Ale10-7	0.335741	1.51305	1.40249	2.14709	1.02026	1.76327	1.62146	0.646856	0.511305	0.275564	0.183587	0.110843
Ivana5-7	0.23878	0.383743	0.324076	0.331268	0.628574	0.463156	0.378546	0.859523	1.06923	0.60796	0.39984	1.66323
Reina3-8	0.5318	1.16137	1.09225	1.48469	1.09528	1.34635	1.55556	1.67966	1.32365	1.1317	1.05912	0.97223
Ale11-9	0.381521	0.697841	2.19859	0.776937	0.647256	1.09695	0.667288	0.493372	0.358273	0.119955	0.1728	0.0497944
Reina4-9	0.611957	1.19845	1.63095	2.50464	1.33173	2.71056	2.89245	2.87364	1.67008	1.17325	1.1938	0.898213
Ivana8-9	1.87814	1.98848	1.864	1.21457	1.78226	1.4627	1.73608	1.3889	1.04053	0.802799	0.694865	0.833539
Tork4-9	0.443554	0.480997	0.61065	0.746751	0.612469	1.28693	1.42998	1.17127	1.26208	0.825245	0.659493	0.867763
Ikeros7-sc	0.828722	1.01452	1.17195	1.5778	0.613618	1.78795	2.22175	2.2492	1.28584	1.3037	1.16808	0.730183

## Sheet: structure-intact treatment
LTR_RTs' name	untreated (log2(TPM+1))	treat1 (log2(TPM+1))	treat2 (log2(TPM+1))	treat3 (log2(TPM+1))
Ivana10-10	0.0630429	2.108	1.45113	0.698032
Tork6-10	1.80005	2.62286	3.8193	2.94519
Ale17-10	0.0399897	0.493647	1.6217	0.824608
Athila4-10	0.0427064	4.93627	3.04196	0.868539
Ale19-10	0.517499	2.22307	2.73581	1.79459
Athila5-10	2.94853	3.21938	4.65105	3.10522
Ogre1-1	23.8112	25.1407	24.9246	26.5177
Ikeros5-11	2.37054	2.41333	4.44638	4.32716
Athila1-1	0.139079	1.46946	0.836653	0.364629
Tork7-10	0.61208	1.6778	2.69829	1.08049
Ale21-12	0.529314	0.719466	3.62864	1.0834
Athila6-13	3.03376	6.58962	4.8226	2.96989
Tekay1-13	0.514269	1.48694	1.10711	0.703108
Ivana15-13	4.25695	7.0785	18.499	18.6742
Bianca5-13	1.63658	1.23974	1.3155	0.976363
Tork9-13	1.18756	2.04467	3.78666	2.79532
Tork10-14	0.707964	0.908476	0.979086	1.33815
SIRE1-15	2.58206	3.0494	6.66231	5.88188
Ivana18-16	0.0462454	1.78793	0.691366	0.65251
Athila12-16	0.784718	1.6549	1.44277	0.82434
Tekay1-14	1.44497	1.12365	1.10751	1.19782
Retand1-2	4.21924	5.66155	6.61581	5.89299
Ale3-3	1.32406	0.586443	0.454557	1.00491
Tork2-3	0.772781	0.955874	0.971666	1.0595
Ale4-3	0.275192	0.0969334	0.603323	1.22202
Ivana3-4	1.5188	2.42671	6.04612	5.51021
Ale7-5	4.46919	5.1607	2.49125	3.16904
Ale9-7	7.32904	4.4982	1.63387	2.67321
Ivana6-7	0.0500929	1.10375	0.787118	0.489516
Ivana7-8	0.0549806	7.65158	5.93684	2.73274
Ivana9-9	1.09227	0.606133	0.366998	0.774832
Tork4-9	0.771419	0.809396	1.13937	1.20694
Ale14-9	0.11559	0.462219	0.66262	1.06821
Ivana20-sc	1.13119	0.511942	0.35606	0.666988
